# Supplementary material for: Lipids, cholesterols, statins and liver cancer: a Mendelian randomization study
Source: Front Oncol. 2023 Sep 6;13:1251873. doi: 10.3389/fonc.2023.1251873 (PMC10516570; doi:10.3389/fonc.2023.1251873)
Supplement: Supplementary file 2 [file Table_1.xlsx]

## Sheet: Legend
Contents:
Supplementary Table 1 Research data for the entire study.
Supplementary Table 2 Information of exposure 1 with outcome's SNPs data.
Supplementary Table 3 Information of exposure 2 with outcome's SNPs data.
Supplementary Table 4 Information of exposure 3 with outcome's SNPs data.
Supplementary Table 5 Information of exposure 4 with outcome's SNPs data.
Supplementary Table 6 Information of exposure 5 with outcome's SNPs data.
Supplementary Table 7 Information of exposure 6 with outcome's SNPs data.
Supplementary Table 8 Information of HMGCR, PCSK9 drug-target MR result analysis by IVW.
Supplementary Table 9 Information of positive control study's drug-target MR result analysis by IVW.
Supplementary Table 10 Information of HMGCR, PCSK9 drug-target MR result analysis by SMR.

## Sheet: Supplementary Table 1
Trait	Phenotype/ variable	First author (year)	Sample size	Population	Sex
Exposure 1	LDL cholesterol	Howe LJ (2022)	29212	European	Males and Females
Exposure 2	apolipoprotein B	Richardson, Tom (2020)	439214	European	Males and Females
Exposure 3	total triglycerides	Kettunen (2016)	21545	European	Males and Females
Exposure 4	Total cholesterol	Willer CJ (2013)	94595	European	NA
Exposure 5	HDL cholesterol	Borges CM (2020)	115078	European	Males and Females
Exposure 6	apolipoprotein A-I	Richardson, Tom (2020)	393193	European	Males and Females
Outcome	Malignant neoplasm of liver and intrahepatic bile ducts	2021	218488	European	Males and Females

## Sheet: Supplementary Table 2
SNP	effect_allele.exposure	effect_allele.outcome	other_allele.exposure	other_allele.outcome	beta.exposure	beta.outcome	eaf.exposure	eaf.outcome	se.exposure	se.outcome	samplesize.exposure	samplesize.outcome	pval.exposure	pval.outcome
rs10455872	G	G	A	A	0.1246	0.0161	NA	0.04575	0.0157	0.1964	27475	NA	2.26621e-15	0.9348
rs1081105	C	C	A	A	0.1951	-0.3777	NA	0.02122	0.0227	0.2873	26680	NA	7.61553e-18	0.1886
rs11591147	T	T	G	G	-0.3691	-0.0883	NA	0.03609	0.0356	0.219	26680	NA	3.04369e-25	0.6868
rs12149545	A	A	G	G	-0.0486	-0.0268	NA	0.2761	0.0083	0.0911	29212	NA	5.37997e-09	0.768599
rs141622900	A	A	G	G	-0.4633	0.667	NA	0.03225	0.0166	0.2344	27475	NA	4.84172e-171	0.00443701
rs147711004	A	A	G	G	0.1615	-0.3397	NA	0.04232	0.0209	0.2041	26680	NA	9.95405e-15	0.0961103
rs148933445	A	A	G	G	-0.4428	0.5347	NA	0.02115	0.0322	0.2918	26680	NA	4.48023e-43	0.0668298
rs1800562	A	A	G	G	-0.0923	0.1218	NA	0.03705	0.0141	0.2197	28023	NA	5.97861e-11	0.579301
rs217181	T	T	C	C	-0.0616	0.0565	NA	0.2138	0.0099	0.0994	29212	NA	4.80795e-10	0.5699
rs2270925	C	C	T	T	0.0548	-0.0954	NA	0.672	0.0081	0.0875	29212	NA	1.43384e-11	0.2755
rs2661209	C	C	T	T	-0.046	0.0532	NA	0.5309	0.0081	0.0813	27228	NA	1.557e-08	0.5128
rs28601761	G	G	C	C	-0.0495	-0.1068	NA	0.4123	0.008	0.0828	29212	NA	5.86503e-10	0.1972
rs3846662	G	G	A	A	0.0741	-0.067	NA	0.4691	0.008	0.0815	29212	NA	2.60196e-20	0.4107
rs56408111	C	C	T	T	-0.0942	0.3662	NA	0.05807	0.0144	0.1772	28293	NA	5.85464e-11	0.0387204
rs629301	T	T	G	G	0.1277	-0.016	NA	0.7853	0.0092	0.0993	29212	NA	5.65197e-44	0.8719
rs635634	T	T	C	C	0.0823	-0.125	NA	0.2003	0.0099	0.1019	29212	NA	8.61787e-17	0.2199
rs693668	A	A	G	G	0.0593	-0.0603	NA	0.5765	0.0083	0.0826	28664	NA	1.12409e-12	0.4649
rs73013176	C	C	T	T	-0.2135	0.1929	NA	0.004516	0.0291	0.6389	26680	NA	2.1732e-13	0.7627
rs76866386	C	C	T	T	-0.1417	0.2482	NA	0.08372	0.0167	0.1458	28023	NA	2.05589e-17	0.0887401
rs7707394	A	A	G	G	0.0512	-0.1084	NA	0.3729	0.0084	0.0841	29212	NA	9.03691e-10	0.1974
rs7826120	C	C	T	T	-0.0475	0.249	NA	0.6146	0.0084	0.0837	29212	NA	1.56801e-08	0.00292099
rs934197	A	A	G	G	0.0934	0.0042	NA	0.2812	0.0083	0.0903	29212	NA	1.47809e-29	0.9632

## Sheet: Supplementary Table 3
SNP	effect_allele.exposure	effect_allele.outcome	other_allele.exposure	other_allele.outcome	beta.exposure	beta.outcome	eaf.exposure	eaf.outcome	se.exposure	se.outcome	samplesize.exposure	samplesize.outcome	pval.exposure	pval.outcome
rs1003533	T	T	C	C	-0.0200281	0.1	0.188327	0.217	0.00266165	0.099	NA	NA	5.30029e-14	0.3126
rs10087526	G	G	T	T	0.0187619	-0.0969	0.198764	0.226	0.00260759	0.0968	NA	NA	6.20012e-13	0.3169
rs10127775	T	T	A	A	-0.0233243	-0.0114	0.60619	0.5464	0.00212188	0.0818	NA	NA	4.19952e-28	0.8897
rs10151436	T	T	A	A	-0.0189374	0.0493	0.1121	0.1026	0.00330287	0.1342	NA	NA	9.80009e-09	0.713099
rs10201242	A	A	G	G	-0.0226288	-0.0139	0.073779	0.05696	0.00397212	0.176	NA	NA	1.2e-08	0.9368
rs10448340	G	G	T	T	-0.0170557	-0.0072	0.319766	0.304	0.00223016	0.0882	NA	NA	1.99986e-14	0.9346
rs10794579	C	C	T	T	0.0137267	-0.0608	0.575021	0.6245	0.00210335	0.0844	NA	NA	6.79986e-11	0.4713
rs10832963	G	G	T	T	0.0219536	0.0274	0.744199	0.6171	0.00238777	0.0836	NA	NA	3.80014e-20	0.743
rs10953298	T	T	C	C	-0.0170824	-0.1332	0.236254	0.2474	0.00245825	0.0947	NA	NA	3.69999e-12	0.1595
rs11047939	A	A	G	G	0.0152893	-0.0374	0.224841	0.2948	0.00250351	0.0893	NA	NA	1e-09	0.6754
rs11057397	T	T	C	C	-0.0183422	0.1456	0.337102	0.3059	0.00220085	0.0888	NA	NA	7.8001e-17	0.101
rs11057837	T	T	C	C	0.0217967	-0.0226	0.102576	0.1216	0.00344421	0.1254	NA	NA	2.5e-10	0.857
rs11099097	T	T	C	C	-0.0161746	-0.0497	0.291413	0.3445	0.00229432	0.0861	NA	NA	1.80011e-12	0.5639
rs112220485	C	C	T	T	0.0205179	0.2432	0.085608	0.06255	0.0037343	0.1691	NA	NA	3.89996e-08	0.1504
rs112758337	A	A	G	G	-0.0212571	0.0003	0.185556	0.1542	0.00267849	0.1128	NA	NA	2.09991e-15	0.9982
rs113177823	A	A	G	G	-0.0412221	-0.0292	0.054098	0.06136	0.00464641	0.171	NA	NA	7.19946e-19	0.8645
rs114165349	C	C	G	G	0.0903258	-0.3235	0.023148	0.03745	0.00692945	0.2135	NA	NA	7.70016e-39	0.1297
rs11568318	A	A	C	C	0.0288066	-0.3493	0.066251	0.03028	0.0041573	0.2406	NA	NA	4.19952e-12	0.1465
rs115692156	G	G	A	A	-0.11153	-0.1369	0.00884	0.02624	0.0118551	0.256	NA	NA	5.10035e-21	0.5928
rs11591147	T	T	G	G	-0.345954	-0.0883	0.017452	0.03609	0.00790085	0.219	NA	NA	1e-200	0.6868
rs11601507	A	A	C	C	0.0414121	0.1394	0.069438	0.07943	0.004036	0.1515	NA	NA	1.10002e-24	0.3574
rs116093870	C	C	T	T	0.0261595	0.1143	0.06791	0.03803	0.0041275	0.2153	NA	NA	2.30001e-10	0.5956
rs11621792	T	T	C	C	0.0210752	0.0404	0.452905	0.3685	0.00210348	0.0845	NA	NA	1.29987e-23	0.632501
rs116734477	T	T	C	C	-0.0633493	-0.4633	0.040814	0.02997	0.00526644	0.2402	NA	NA	2.49977e-33	0.05377
rs11673631	C	C	G	G	0.0390031	-0.2038	0.043425	0.04395	0.00513811	0.2064	NA	NA	3.19963e-14	0.3234
rs11709868	T	T	G	G	-0.015551	0.1024	0.297035	0.261	0.00228244	0.0937	NA	NA	9.49948e-12	0.2744
rs117733303	G	G	A	A	0.0864463	-0.2763	0.01842	0.0113	0.00771098	0.3855	NA	NA	3.59998e-29	0.4735
rs118039278	A	A	G	G	0.0868026	-0.0166	0.078706	0.04579	0.00387054	0.1971	NA	NA	2.19786e-111	0.9331
rs11901691	A	A	C	C	0.0142576	0.1699	0.577074	0.5402	0.00211213	0.0821	NA	NA	1.50003e-11	0.0384999
rs12046278	C	C	T	T	-0.0156231	0.0684	0.34509	0.43	0.00217266	0.0827	NA	NA	6.4003e-13	0.4083
rs12054451	G	G	T	T	0.0159506	-0.051	0.259497	0.2365	0.00238162	0.0958	NA	NA	2.09991e-11	0.5945
rs12078100	G	G	C	C	0.0152136	0.0807	0.623091	0.7216	0.00213952	0.0911	NA	NA	1.20005e-12	0.3758
rs12208357	T	T	C	C	0.0629791	0.1786	0.07008	0.05704	0.0040818	0.1739	NA	NA	1e-53	0.3046
rs1229984	C	C	T	T	0.0385152	0.7224	0.97281	0.9946	0.00631264	0.5655	NA	NA	1.09999e-09	0.2014
rs12469941	T	T	C	C	0.0134202	0.0083	0.400959	0.4517	0.00209668	0.0819	NA	NA	1.5e-10	0.919
rs12471768	C	C	T	T	0.0139101	0.1908	0.704041	0.7697	0.00226938	0.0963	NA	NA	8.79995e-10	0.0475697
rs1250258	T	T	C	C	0.0141509	-0.2329	0.736741	0.7885	0.00235577	0.1004	NA	NA	1.89998e-09	0.02034
rs1260326	C	C	T	T	-0.0495555	0.0139	0.604525	0.6493	0.00211469	0.0856	NA	NA	1.90108e-121	0.8708
rs12603290	C	C	T	T	-0.0288448	0.0611	0.514724	0.5339	0.00207989	0.0813	NA	NA	9.79941e-44	0.4523
rs12691088	A	A	G	G	0.246111	-0.3171	0.02091	0.03391	0.00769582	0.2284	NA	NA	1e-200	0.1651
rs1277762	T	T	C	C	0.0171563	0.0466	0.843312	0.8066	0.00286751	0.103	NA	NA	2.19999e-09	0.6511
rs12916	C	C	T	T	0.0549288	-0.0532	0.400485	0.4537	0.00212005	0.0815	NA	NA	5.19996e-148	0.5142
rs13076933	G	G	T	T	-0.0182624	0.0177	0.259424	0.2708	0.00238248	0.0918	NA	NA	1.80011e-14	0.8471
rs13108218	G	G	A	A	-0.0229367	0.0938	0.614849	0.6772	0.00215262	0.0875	NA	NA	1.59993e-26	0.2833
rs13230111	G	G	A	A	-0.0138317	0.009	0.492349	0.4636	0.00207813	0.0816	NA	NA	2.80027e-11	0.9122
rs13247874	T	T	C	C	-0.0215939	-0.0925	0.197154	0.1778	0.00261336	0.1066	NA	NA	1.39991e-16	0.3855
rs13379043	C	C	T	T	-0.0143675	-0.2366	0.280473	0.199	0.00235876	0.1021	NA	NA	1.09999e-09	0.0204602
rs13389219	T	T	C	C	-0.0161286	-0.0738	0.392571	0.3477	0.00211805	0.0859	NA	NA	2.60016e-14	0.3907
rs1358980	T	T	C	C	0.0149035	-0.1043	0.483147	0.4626	0.00209447	0.0815	NA	NA	1.10002e-12	0.2007
rs13702	C	C	T	T	-0.0295019	0.0147	0.287911	0.259	0.00229451	0.0927	NA	NA	7.8001e-38	0.8741
rs138026891	T	T	C	C	-0.0687023	0.7697	0.010569	0.01591	0.0101987	0.325	NA	NA	1.59993e-11	0.0178801
rs138354	C	C	T	T	-0.0120708	-0.0148	0.534598	0.454	0.00208392	0.0818	NA	NA	6.90001e-09	0.8565
rs138692741	T	T	C	C	0.0714986	-0.1462	0.035781	0.03296	0.00568647	0.2324	NA	NA	2.99985e-36	0.5293
rs141469619	G	G	A	A	0.0785766	0.0566	0.00989	0.004062	0.011117	0.6731	NA	NA	1.59993e-12	0.933
rs143020224	G	G	C	C	-0.165274	-0.0715	0.118569	0.1024	0.0031786	0.1353	NA	NA	1e-200	0.597
rs144926613	T	T	TTGGAGGGCAGACTAGCCCAGGCCC	TTGGAGGGCAGACTAGCCCAGGCCC	-0.0145634	-0.0175	0.671796	0.7127	0.00220815	0.0901	NA	NA	4.19952e-11	0.846
rs145730801	C	C	T	T	0.0374641	0.5371	0.044385	0.004401	0.00515235	0.6769	NA	NA	3.59998e-13	0.4275
rs146534110	T	T	G	G	0.0667337	-0.7303	0.013315	0.005523	0.00906368	0.5625	NA	NA	1.80011e-13	0.1942
rs147539187	G	G	C	C	-0.0227347	-0.4074	0.073744	0.02422	0.00398012	0.2722	NA	NA	1.09999e-08	0.1344
rs148150904	TTAAAG	TTAAAG	T	T	0.0159241	-0.0549	0.189665	0.2587	0.00263918	0.093	NA	NA	1.6e-09	0.5554
rs148601586	G	G	C	C	0.183504	-1.0134	0.013309	0.002839	0.00917667	0.8001	NA	NA	5.90065e-89	0.2053
rs148933445	A	A	G	G	-0.573249	0.5347	0.021557	0.02115	0.00759178	0.2918	NA	NA	1e-200	0.0668298
rs150474434	A	A	G	G	-0.0343097	-0.006	0.101399	0.07845	0.00345194	0.1523	NA	NA	2.80027e-23	0.9685
rs150503754	C	C	T	T	-0.0517861	0.0347	0.014979	0.03175	0.00867735	0.2391	NA	NA	2.39999e-09	0.8845
rs150820726	T	T	A	A	0.0717565	0.0268	0.010375	0.0458	0.0105629	0.1918	NA	NA	1.10002e-11	0.8887
rs1556562	T	T	G	G	0.0159957	-0.012	0.790018	0.7781	0.00247804	0.0978	NA	NA	1.09999e-10	0.9021
rs1561139	T	T	G	G	-0.0131421	0.0502	0.424334	0.3246	0.0021042	0.0871	NA	NA	4.20001e-10	0.5645
rs17036085	G	G	A	A	-0.0684968	0.14	0.012178	0.04042	0.00943874	0.2066	NA	NA	4.00037e-13	0.498101
rs17050272	A	A	G	G	-0.0244302	0.1096	0.40926	0.5352	0.00210465	0.0822	NA	NA	3.80014e-31	0.1825
rs174564	G	G	A	A	-0.0450573	0.0876	0.348509	0.4147	0.00218206	0.0825	NA	NA	1e-94	0.2884
rs17476364	C	C	T	T	-0.0209325	-0.276	0.108391	0.05909	0.00334727	0.1748	NA	NA	4e-10	0.1144
rs17569873	T	T	C	C	0.0183445	0.1053	0.201289	0.1373	0.00259488	0.1205	NA	NA	1.59993e-12	0.3821
rs1801689	C	C	A	A	0.0646379	-0.0542	0.030529	0.00968	0.00603967	0.4395	NA	NA	9.8992e-27	0.9018
rs183130	T	T	C	C	-0.0478017	-0.0355	0.323911	0.2796	0.00222241	0.0908	NA	NA	1.30017e-102	0.696101
rs188608977	T	T	G	G	0.0621212	0.0704	0.010581	0.01212	0.0103688	0.3695	NA	NA	2.1e-09	0.8488
rs1888488	T	T	C	C	0.0173586	0.0778	0.565289	0.6675	0.00210255	0.0868	NA	NA	1.50003e-16	0.3699
rs200046586	C	C	CA	CA	0.412271	-0.0876	0.981247	0.9839	0.00778939	0.3315	NA	NA	1e-200	0.791701
rs2043085	C	C	T	T	-0.0193562	0.0193	0.612252	0.5793	0.00213525	0.0824	NA	NA	1.20005e-19	0.8146
rs2068888	A	A	G	G	-0.0241729	-0.0194	0.4508	0.4697	0.00208746	0.0815	NA	NA	5.19996e-31	0.8122
rs2073547	G	G	A	A	0.0312042	0.1814	0.183953	0.3267	0.00266416	0.0866	NA	NA	1.10002e-31	0.0362101
rs2137234	C	C	T	T	0.0152817	-0.0148	0.195281	0.1517	0.00262327	0.1137	NA	NA	5.69994e-09	0.8965
rs2160994	C	C	T	T	0.0172687	0.0851	0.647429	0.665	0.00217691	0.0863	NA	NA	2.09991e-15	0.3239
rs2199048	G	G	A	A	-0.0132194	-0.1213	0.313756	0.2268	0.00224306	0.097	NA	NA	3.79997e-09	0.2111
rs2238162	T	T	C	C	-0.0226439	0.0197	0.522997	0.5629	0.00208185	0.0822	NA	NA	1.50003e-27	0.8107
rs224391	C	C	G	G	-0.0174615	0.0325	0.227492	0.2191	0.00248326	0.0983	NA	NA	1.99986e-12	0.7413
rs2256814	A	A	G	G	0.0145175	0.0249	0.197913	0.1857	0.00261621	0.1041	NA	NA	2.90001e-08	0.8107
rs2287622	G	G	A	A	-0.0203449	0.0518	0.602775	0.5096	0.00211842	0.081	NA	NA	7.70016e-22	0.5222
rs2446066	T	T	G	G	0.0155774	-0.0212	0.17489	0.1621	0.00273619	0.11	NA	NA	1.2e-08	0.8471
rs2519093	T	T	C	C	0.0410869	-0.1406	0.184543	0.201	0.00267778	0.1015	NA	NA	3.90032e-53	0.1658
rs2618566	T	T	G	G	-0.0303008	0.0291	0.659901	0.6772	0.00219303	0.0874	NA	NA	1.99986e-43	0.7391
rs2737263	T	T	G	G	-0.0185263	-0.027	0.280253	0.3091	0.00231348	0.0877	NA	NA	1.20005e-15	0.758399
rs2738447	C	C	A	A	0.0436273	-0.026	0.592706	0.6067	0.00209036	0.0834	NA	NA	9.8992e-97	0.7552
rs2761311	T	T	C	C	0.012077	-0.1069	0.571902	0.5269	0.00211012	0.0814	NA	NA	1e-08	0.1892
rs278981	C	C	T	T	0.0148256	-0.0036	0.758151	0.7612	0.00239561	0.0976	NA	NA	6.1e-10	0.9705
rs2807854	C	C	T	T	0.0162948	0.2005	0.671334	0.6303	0.00220437	0.0844	NA	NA	1.39991e-13	0.0174598
rs28406917	T	T	C	C	0.0134005	0.1414	0.427571	0.4487	0.00210735	0.0819	NA	NA	2e-10	0.0841201
rs28601761	G	G	C	C	-0.07256	-0.1068	0.418842	0.4123	0.00212854	0.0828	NA	NA	1e-200	0.1972
rs28814720	G	G	A	A	0.0117382	0.0431	0.519754	0.4585	0.00214286	0.0815	NA	NA	4.30002e-08	0.5967
rs3127580	T	T	C	C	0.0404476	-0.1282	0.155127	0.1243	0.00286539	0.1235	NA	NA	2.99985e-45	0.2993
rs34042070	G	G	C	C	0.0494204	0.2373	0.187904	0.195	0.00267088	0.1025	NA	NA	1.9002e-76	0.0205902
rs35081008	T	T	C	C	-0.0311143	-0.0927	0.148139	0.1302	0.00290126	0.1212	NA	NA	7.8001e-27	0.4444
rs35583283	C	C	G	G	0.0160188	0.1345	0.155243	0.1957	0.00286821	0.1022	NA	NA	2.30001e-08	0.1882
rs35764292	G	G	A	A	0.0509038	0.0108	0.040457	0.02649	0.00532869	0.2563	NA	NA	1.29987e-21	0.9665
rs35882350	G	G	A	A	0.0135528	0.0621	0.261055	0.2724	0.0023664	0.0918	NA	NA	1e-08	0.4992
rs35980001	G	G	GC	GC	-0.0244043	-0.0184	0.786526	0.7672	0.00255807	0.0964	NA	NA	1.39991e-21	0.8485
rs3746337	T	T	C	C	0.0156368	0.0815	0.489153	0.5136	0.00207666	0.0814	NA	NA	5.10035e-14	0.3166
rs3780181	G	G	A	A	-0.0259729	0.2388	0.067627	0.05508	0.00417003	0.1795	NA	NA	4.70002e-10	0.1834
rs3822855	T	T	G	G	0.0148392	0.067	0.401636	0.4259	0.00211668	0.0818	NA	NA	2.39994e-12	0.4132
rs3823376	T	T	C	C	0.0164137	0.0024	0.502185	0.456	0.00207374	0.084	NA	NA	2.49977e-15	0.9776
rs3860846	T	T	C	C	0.0138403	0.0742	0.275298	0.2504	0.00235387	0.0955	NA	NA	4.09996e-09	0.4375
rs4052908	AATT	AATT	A	A	-0.012576	-0.0917	0.636165	0.5734	0.00217168	0.0825	NA	NA	7.00003e-09	0.266
rs4307732	A	A	G	G	0.0481874	0.0338	0.105893	0.1569	0.00338596	0.1121	NA	NA	5.79963e-46	0.763001
rs4470903	G	G	C	C	0.0345326	0.1311	0.214994	0.2146	0.00253303	0.0994	NA	NA	2.60016e-42	0.1871
rs454715	G	G	T	T	-0.0235286	0.0423	0.582689	0.7158	0.0020918	0.0905	NA	NA	2.39994e-29	0.64
rs45537841	T	T	C	C	-0.0158986	0.1739	0.180708	0.1946	0.00270418	0.1027	NA	NA	4.09996e-09	0.0902901
rs4671050	T	T	G	G	-0.0196981	-0.1158	0.316138	0.3586	0.00222973	0.0848	NA	NA	1e-18	0.1723
rs4687614	A	A	G	G	0.0269271	-0.0296	0.945247	0.9634	0.0045666	0.2166	NA	NA	3.69999e-09	0.8912
rs4689088	A	A	G	G	0.0124572	-0.0959	0.618684	0.627	0.00214057	0.0842	NA	NA	5.89997e-09	0.2548
rs472495	T	T	G	G	0.0407634	-0.0608	0.649019	0.5766	0.00217172	0.0826	NA	NA	1.29987e-78	0.4619
rs4782568	G	G	C	C	-0.0182854	0.0468	0.450839	0.4379	0.00210073	0.0829	NA	NA	3.19963e-18	0.5721
rs478975	A	A	G	G	0.0141364	-0.062	0.642584	0.5606	0.00217403	0.0821	NA	NA	7.89951e-11	0.4506
rs4803818	T	T	C	C	0.0417009	-0.2646	0.023044	0.04149	0.00686676	0.2016	NA	NA	1.29999e-09	0.1893
rs4935356	A	G	T	T	0.0245813	-0.024	0.243914	0.3152	0.00255516	0.089	NA	NA	6.59933e-22	0.7872
rs4935356	A	A	T	T	0.0245813	-0.1585	0.243914	0.1479	0.00255516	0.1942	NA	NA	6.59933e-22	0.4144
rs546240	T	T	C	C	-0.0118734	0.0073	0.619967	0.5633	0.00214585	0.0822	NA	NA	3.09999e-08	0.9292
rs556107	T	T	C	C	0.0358479	-0.0175	0.523242	0.5675	0.00207937	0.0823	NA	NA	1.29987e-66	0.832
rs55637835	T	T	C	C	-0.018802	0.0228	0.120855	0.1011	0.00323408	0.1361	NA	NA	6.1e-09	0.8672
rs55714927	T	T	C	C	-0.0321831	-0.1318	0.190338	0.2644	0.00264686	0.094	NA	NA	5.10035e-34	0.1607
rs55831924	T	T	C	C	0.0182553	0.0354	0.361347	0.3326	0.00217539	0.0892	NA	NA	4.79954e-17	0.6916
rs581080	C	C	G	G	0.0185579	0.0813	0.818992	0.8548	0.00270151	0.117	NA	NA	6.4003e-12	0.4871
rs58148580	T	T	C	C	0.0214934	0.0902	0.10978	0.1127	0.00332019	0.129	NA	NA	9.60064e-11	0.4844
rs59328596	A	A	G	G	-0.0210021	0.1411	0.148104	0.1777	0.00292183	0.1069	NA	NA	6.59933e-13	0.1869
rs597808	G	G	A	A	0.0216847	0.0116	0.515902	0.5853	0.00208463	0.0825	NA	NA	2.39994e-25	0.8877
rs6072279	A	A	G	G	0.0292319	0.0462	0.473669	0.5326	0.00208189	0.0814	NA	NA	8.69961e-45	0.5701
rs6073958	C	C	T	T	0.0423193	0.1601	0.198642	0.176	0.00260555	0.1063	NA	NA	2.49977e-59	0.1318
rs6129620	A	A	T	T	-0.0253099	-0.103	0.338295	0.2911	0.00223276	0.0896	NA	NA	8.69961e-30	0.2501
rs61754230	T	T	C	C	0.0432231	-1.036	0.019787	0.005642	0.00745837	0.5644	NA	NA	6.80002e-09	0.0664095
rs62119267	C	C	A	A	-0.33464	1.2767	0.022316	0.009383	0.00708026	0.4436	NA	NA	1e-200	0.00400599
rs62122481	A	A	C	C	0.0841137	0.0339	0.376906	0.308	0.00214492	0.0886	NA	NA	1e-200	0.7019
rs6426328	T	T	G	G	0.0122017	-0.06	0.489784	0.3857	0.00207321	0.084	NA	NA	4e-09	0.4749
rs6475606	T	T	C	C	-0.017332	-0.1594	0.484473	0.4136	0.00207721	0.0823	NA	NA	7.19946e-17	0.0527801
rs6560499	A	A	G	G	-0.0121606	0.0249	0.575961	0.6252	0.00211507	0.0839	NA	NA	8.99995e-09	0.766699
rs6602909	C	C	T	T	0.021441	0.0413	0.327566	0.3448	0.0022203	0.0862	NA	NA	4.60045e-22	0.6317
rs6657811	T	T	A	A	-0.127721	0.1088	0.129938	0.1008	0.00308568	0.1357	NA	NA	1e-200	0.4227
rs6689611	A	A	G	G	-0.132408	-0.3163	0.012374	0.002528	0.00950251	0.8383	NA	NA	3.90032e-44	0.7059
rs67038483	T	T	C	C	0.0278083	-0.0964	0.044994	0.08195	0.0050196	0.1489	NA	NA	2.99999e-08	0.5177
rs6874202	C	C	T	T	0.0312135	-0.0911	0.634225	0.6676	0.00215543	0.087	NA	NA	1.59993e-47	0.2947
rs6940814	G	G	A	A	-0.0199476	-0.0443	0.587465	0.5048	0.00210823	0.0819	NA	NA	2.99985e-21	0.5881
rs7012637	A	A	G	G	0.0200133	-0.0238	0.473809	0.5083	0.00209504	0.0925	NA	NA	1.29987e-21	0.7974
rs7108486	C	C	T	T	-0.0428485	-0.0187	0.023722	0.02191	0.00689551	0.2774	NA	NA	5.19996e-10	0.9461
rs71311871	G	G	A	A	-0.0263353	-0.0836	0.08307	0.07964	0.00377144	0.1499	NA	NA	2.90001e-12	0.577301
rs7249565	A	A	G	G	0.0145524	-0.1039	0.41494	0.4536	0.00208362	0.0818	NA	NA	2.90001e-12	0.2039
rs72631343	G	G	C	C	-0.0278921	0.0311	0.128891	0.1427	0.00310009	0.1161	NA	NA	2.29985e-19	0.788501
rs72663045	G	G	T	T	0.0423576	0.1524	0.020719	0.01776	0.00734377	0.3136	NA	NA	8e-09	0.6269
rs72823013	A	A	G	G	-0.0228563	-0.1253	0.126195	0.09348	0.00313773	0.1405	NA	NA	3.19963e-13	0.3725
rs73075609	T	T	C	C	0.0486153	-0.6554	0.026797	0.009362	0.00647857	0.43	NA	NA	6.20012e-14	0.1275
rs74454529	A	A	G	G	0.0282637	0.0092	0.05994	0.08005	0.00439664	0.1494	NA	NA	1.29999e-10	0.9511
rs75331444	A	A	G	G	-0.0903607	0.248	0.065607	0.08374	0.00418412	0.1458	NA	NA	1.99986e-103	0.089
rs7569317	C	C	T	T	0.0180783	-0.0213	0.530625	0.5181	0.0020715	0.0816	NA	NA	2.60016e-18	0.7946
rs7590687	C	C	T	T	-0.0430516	-0.1346	0.923067	0.9304	0.00398578	0.1627	NA	NA	3.40017e-27	0.408
rs7603427	T	T	C	C	0.0135724	-0.0909	0.53344	0.4424	0.00207851	0.0822	NA	NA	6.59933e-11	0.2684
rs76186504	T	T	C	C	-0.11643	-0.2621	0.025023	0.01763	0.0066216	0.3136	NA	NA	3.29989e-69	0.4032
rs7707394	A	A	G	G	0.0352503	-0.1084	0.357327	0.3729	0.00216546	0.0841	NA	NA	1.39991e-59	0.1974
rs77083979	A	A	G	G	-0.0185253	0.1975	0.13275	0.09117	0.0030889	0.1427	NA	NA	2e-09	0.1663
rs7734476	A	A	G	G	0.019942	-0.0072	0.550001	0.5053	0.00208686	0.0814	NA	NA	1.20005e-21	0.9294
rs7746081	A	A	G	G	-0.0227685	-0.0407	0.30414	0.3692	0.00225861	0.0846	NA	NA	6.70039e-24	0.6305
rs77498041	A	A	G	G	-0.0162677	0.0047	0.19111	0.1813	0.00265126	0.1053	NA	NA	8.50002e-10	0.9645
rs77542162	G	G	A	A	0.115967	0.094	0.022483	0.006739	0.00701839	0.5289	NA	NA	2.49977e-61	0.859
rs79149284	T	T	C	C	0.0335656	0.1155	0.038377	0.03058	0.00533765	0.2375	NA	NA	3.2e-10	0.6269
rs79220007	C	C	T	T	-0.0537922	0.1208	0.076094	0.03713	0.00390806	0.2196	NA	NA	4.19952e-43	0.5824
rs8016418	A	A	T	T	0.0197194	0.0531	0.374825	0.4143	0.00214984	0.0826	NA	NA	4.60045e-20	0.5201
rs80276949	A	A	G	G	0.0419216	-0.2617	0.022675	0.01284	0.00699731	0.3741	NA	NA	2.1e-09	0.4842
rs8107974	T	T	A	A	-0.0908575	0.6159	0.075757	0.0647	0.00388309	0.1725	NA	NA	4.4978e-121	0.000355599
rs9297994	A	A	G	G	-0.0291083	0.2058	0.664535	0.6227	0.00220081	0.084	NA	NA	6.20012e-40	0.0142899
rs9482772	C	C	T	T	0.0177235	0.0338	0.448075	0.4438	0.00208937	0.0824	NA	NA	2.19989e-17	0.681299
rs9496567	A	A	G	G	-0.0190492	-0.0556	0.243555	0.2076	0.00242335	0.1007	NA	NA	3.80014e-15	0.581201
rs9616822	A	A	G	G	0.0159299	0.0078	0.351376	0.4327	0.00218001	0.0821	NA	NA	2.70023e-13	0.9242
rs964184	C	C	G	G	-0.0765255	0.0277	0.86677	0.8542	0.00305668	0.1143	NA	NA	2.50035e-138	0.8085
rs969075	C	C	T	T	0.0138101	-0.0337	0.664927	0.7198	0.00221388	0.0911	NA	NA	4.39997e-10	0.7115
rs9834932	G	G	A	A	-0.0317059	0.0426	0.088856	0.08208	0.00365151	0.1479	NA	NA	3.90032e-18	0.7732
rs9884390	C	C	T	T	0.023248	-0.0165	0.234076	0.2311	0.00248318	0.0974	NA	NA	7.8001e-21	0.8656
rs9894946	G	G	A	A	-0.0171431	-0.036	0.841118	0.8464	0.00289199	0.1138	NA	NA	3.09999e-09	0.7514

## Sheet: Supplementary Table 4
SNP	effect_allele.exposure	effect_allele.outcome	other_allele.exposure	other_allele.outcome	beta.exposure	beta.outcome	eaf.exposure	eaf.outcome	se.outcome	se.exposure	samplesize.outcome	samplesize.exposure	pval.outcome	pval.exposure
rs115849089	A	A	G	G	-0.162057	0.0102	0.107383	0.1086	0.1305	0.016663	NA	21541	0.9377	6.9e-22
rs1168041	C	C	T	T	0.095641	-0.1541	0.722006	0.7322	0.0923	0.011213	NA	21539	0.0948397	3.4e-17
rs1260326	C	C	T	T	-0.105996	0.0139	0.638905	0.6493	0.0856	0.010208	NA	21545	0.8708	1e-24
rs2980853	C	C	A	A	-0.074396	-0.0866	0.487034	0.4705	0.0814	0.009824	NA	21544	0.2872	7.07e-14
rs34346326	C	C	T	T	-0.098912	-0.0905	0.173134	0.1775	0.1067	0.013061	NA	21539	0.3964	7.08e-14
rs429358	C	C	T	T	0.117062	-0.2579	0.169984	0.1826	0.1069	0.013402	NA	21539	0.01588	5.87e-18
rs4296389	T	T	C	C	-0.09141	0.0705	0.313109	0.3235	0.0871	0.010531	NA	21538	0.4181	9.41e-18
rs9472125	T	T	C	C	-0.09456	0.1434	0.166579	0.1866	0.1066	0.016117	NA	19267	0.1786	6.64e-09
rs964184	C	C	G	G	-0.232689	0.0277	0.861753	0.8542	0.1143	0.013971	NA	21543	0.8085	6e-61

## Sheet: Supplementary Table 5
SNP	effect_allele.exposure	effect_allele.outcome	other_allele.exposure	other_allele.outcome	beta.exposure	beta.outcome	eaf.exposure	eaf.outcome	se.exposure	se.outcome	samplesize.outcome	samplesize.exposure	pval.outcome	pval.exposure
rs10088180	G	G	A	A	-0.0228	-0.0132	NA	0.6615	0.004	0.0862	NA	94595	0.8781	6.01797e-10
rs10468017	T	T	C	C	0.0617	0.0357	NA	0.3323	0.004	0.0864	NA	94595	0.6798	7.23269e-48
rs10773003	A	A	G	G	0.0369	-0.0224	NA	0.1132	0.0058	0.1282	NA	94595	0.8612	4.08301e-09
rs10832962	T	T	C	C	0.0315	0.0334	NA	0.6155	0.0039	0.0834	NA	94595	0.6889	1.53886e-14
rs10900221	A	A	G	G	0.0255	0.0617	NA	0.2812	0.0041	0.0904	NA	94595	0.495	7.96306e-09
rs10904908	G	G	A	A	0.025	-0.0491	NA	0.4163	0.0036	0.0827	NA	94595	0.5528	2.60076e-11
rs11153594	T	T	C	C	-0.029	-0.0001	NA	0.3956	0.0036	0.0831	NA	94595	0.9987	1.2659e-14
rs112201728	T	T	C	C	0.0581	0.1754	NA	0.05723	0.0099	0.1738	NA	94595	0.3129	1.19501e-08
rs11220462	A	A	G	G	0.0474	0.0152	NA	0.1882	0.0058	0.104	NA	94595	0.8837	5.48656e-15
rs11563251	T	T	C	C	0.0368	-0.0334	NA	0.1001	0.0059	0.1364	NA	94595	0.8067	1.26599e-09
rs11591147	T	T	G	G	-0.3341	-0.0883	NA	0.03609	0.0173	0.219	NA	94595	0.6868	8.82673e-86
rs11694172	G	G	A	A	0.0277	-0.2077	NA	0.1664	0.0041	0.1096	NA	94595	0.0580698	1.95101e-09
rs11753995	A	A	G	G	0.0489	0.0014	NA	0.141	0.0048	0.1166	NA	94595	0.9907	1.83908e-23
rs11789603	T	T	C	C	0.0427	-0.12	NA	0.07536	0.0062	0.1565	NA	94595	0.4435	1.43913e-11
rs11802413	T	T	C	C	0.0287	-0.0899	NA	0.5472	0.0035	0.0816	NA	94595	0.2705	1.57616e-14
rs12412743	T	T	C	C	-0.0298	-0.084	NA	0.1577	0.0047	0.1121	NA	94595	0.4536	6.97606e-10
rs12670798	C	C	T	T	0.0364	0.1179	NA	0.2454	0.0041	0.095	NA	94595	0.2147	9.47764e-17
rs12916	C	C	T	T	0.0684	-0.0532	NA	0.4537	0.0036	0.0815	NA	94595	0.5142	4.54674e-74
rs13315871	A	A	G	G	-0.0355	-0.0934	NA	0.08745	0.0061	0.1435	NA	94595	0.515	3.48001e-08
rs138777	G	G	A	A	-0.0214	0.0391	NA	0.61	0.0037	0.0832	NA	94595	0.6382	4.74002e-08
rs1535	G	G	A	A	-0.0497	0.0918	NA	0.4135	0.0037	0.0825	NA	94595	0.2654	8.62383e-39
rs17526895	G	G	A	A	-0.042	-0.0027	NA	0.07238	0.0067	0.1565	NA	94595	0.9865	5.77697e-09
rs1800562	A	A	G	G	-0.0565	0.1218	NA	0.03705	0.0077	0.2197	NA	94595	0.579301	1.90502e-12
rs1800961	T	T	C	C	-0.1062	0.5169	NA	0.04537	0.0101	0.198	NA	94595	0.00905107	1.34215e-24
rs1883025	T	T	C	C	-0.0671	0.2204	NA	0.1945	0.0042	0.1037	NA	94595	0.0335097	5.7491e-53
rs1997243	G	G	A	A	0.0332	-0.1642	NA	0.1265	0.005	0.1226	NA	94595	0.1805	2.719e-10
rs2000999	A	A	G	G	0.0617	0.2402	NA	0.1941	0.0044	0.1027	NA	94595	0.0193001	6.80456e-41
rs2030746	T	T	C	C	0.0199	-0.1589	NA	0.3597	0.0037	0.085	NA	94595	0.0616794	3.60296e-08
rs2066714	C	C	T	T	0.0442	0.2201	NA	0.09439	0.0076	0.1397	NA	94595	0.1153	1.136e-08
rs2073547	G	G	A	A	0.0456	0.1814	NA	0.3267	0.0047	0.0866	NA	94595	0.0362101	3.83001e-21
rs2156552	T	T	A	A	0.057	0.1711	NA	0.8249	0.0047	0.1074	NA	94595	0.1112	1.2471e-31
rs2228603	T	T	C	C	-0.1217	0.5852	NA	0.06968	0.0069	0.1672	NA	94595	0.000466595	1.04906e-62
rs2235367	G	G	A	A	0.0357	0.0489	NA	0.5358	0.0035	0.0815	NA	94595	0.5485	7.21938e-25
rs2244608	G	G	A	A	0.0313	-0.0212	NA	0.3822	0.0037	0.084	NA	94595	0.8004	9.61834e-18
rs2255141	G	G	A	A	-0.0314	-0.0211	NA	0.6822	0.0039	0.087	NA	94595	0.8084	6.51328e-16
rs2277862	T	T	C	C	-0.0349	0.1193	NA	0.09048	0.0052	0.1421	NA	94595	0.4012	5.25654e-11
rs2287623	A	A	G	G	-0.0273	0.0534	NA	0.5094	0.0036	0.081	NA	94595	0.51	4.08507e-12
rs2315065	A	A	C	C	0.1102	-0.1557	NA	0.06266	0.0158	0.17	NA	94595	0.3597	1.09799e-11
rs2642438	G	G	A	A	0.037	0.1972	NA	0.716	0.004	0.0904	NA	94595	0.0290603	1.28292e-18
rs2737252	A	A	G	G	-0.0331	-0.027	NA	0.3091	0.0039	0.0876	NA	94595	0.758099	1.63418e-16
rs2738459	C	C	A	A	-0.0387	-0.1265	NA	0.4445	0.0057	0.0821	NA	94595	0.1235	2.10911e-11
rs281393	T	T	C	C	-0.0322	0.0123	NA	0.3925	0.0055	0.0831	NA	94595	0.8821	4.25598e-08
rs2814982	T	T	C	C	-0.0441	-0.0118	NA	0.1635	0.0057	0.1123	NA	94595	0.9166	3.6779e-15
rs2886232	C	C	T	T	-0.0358	-0.0367	NA	0.8864	0.0062	0.1284	NA	94595	0.7751	3.874e-08
rs2954029	T	T	A	A	-0.0622	-0.0806	NA	0.4601	0.0035	0.0815	NA	94595	0.3227	2.42103e-65
rs314253	C	C	T	T	-0.0233	0.0157	NA	0.4165	0.0037	0.0833	NA	94595	0.8508	2.80802e-10
rs3184504	C	C	T	T	0.0318	0.0069	NA	0.5912	0.0037	0.0826	NA	94595	0.9331	1.62293e-17
rs3757354	T	T	C	C	-0.0348	-0.0249	NA	0.2688	0.0042	0.092	NA	94595	0.786901	2.21513e-15
rs3758348	C	C	G	G	0.0491	-0.0293	NA	0.1414	0.0055	0.1171	NA	94595	0.8028	1.46285e-18
rs3780181	G	G	A	A	-0.0442	0.2388	NA	0.05508	0.0071	0.1795	NA	94595	0.1834	6.66807e-10
rs4253772	T	T	C	C	0.0322	-0.0061	NA	0.08012	0.0058	0.1505	NA	94595	0.9676	9.8519e-09
rs4530754	A	A	G	G	0.0228	0.0136	NA	0.4982	0.0035	0.0813	NA	94595	0.8668	1.67799e-09
rs4752805	G	G	A	A	0.0251	-0.0983	NA	0.2752	0.0041	0.0958	NA	94595	0.3047	1.617e-09
rs4820091	G	G	T	T	-0.0289	0.1332	NA	0.3173	0.0045	0.0877	NA	94595	0.129	4.36295e-10
rs4883201	G	G	A	A	-0.035	-0.0006	NA	0.1172	0.0056	0.1264	NA	94595	0.9963	1.74201e-09
rs4988235	A	A	G	G	-0.0308	0.0232	NA	0.5948	0.004	0.0834	NA	94595	0.780899	3.97466e-14
rs515135	C	C	T	T	0.1238	0.0201	NA	0.8099	0.0046	0.1035	NA	94595	0.8463	6.38263e-151
rs558971	G	G	A	A	0.0398	-0.0143	NA	0.5602	0.0036	0.0822	NA	94595	0.8615	7.02425e-28
rs581080	C	C	G	G	0.0377	0.0813	NA	0.8548	0.0047	0.117	NA	94595	0.4871	1.02212e-13
rs6016373	G	G	A	A	-0.0319	-0.0912	NA	0.3508	0.0036	0.0852	NA	94595	0.2843	1.00207e-17
rs633695	G	G	A	A	0.0433	0.0361	NA	0.3054	0.0058	0.0885	NA	94595	0.6836	1.0539e-14
rs646776	T	T	C	C	0.1272	-0.0164	NA	0.7854	0.0042	0.0994	NA	94595	0.8686	4.77529e-187
rs6504872	T	T	C	C	0.025	-0.0242	NA	0.492	0.0035	0.0814	NA	94595	0.766099	6.98715e-12
rs6511720	T	T	G	G	-0.1851	-0.0731	NA	0.1023	0.0059	0.1352	NA	94595	0.5888	1e-200
rs6544713	C	C	T	T	-0.0773	-0.0796	NA	0.782	0.004	0.0995	NA	94595	0.4235	1.685e-81
rs6573778	C	C	T	T	-0.0263	-0.0265	NA	0.6183	0.0039	0.0839	NA	94595	0.7516	2.95801e-11
rs6603981	T	T	C	C	0.0351	-0.0121	NA	0.7781	0.0043	0.0978	NA	94595	0.9012	7.84513e-15
rs6709904	G	G	A	A	-0.0545	0.0622	NA	0.1025	0.0083	0.1336	NA	94595	0.641501	8.39499e-10
rs6818397	G	G	T	T	-0.0254	0.142	NA	0.7194	0.0039	0.0913	NA	94595	0.1197	9.51043e-11
rs6882076	C	C	T	T	0.0508	-0.0979	NA	0.667	0.0037	0.0869	NA	94595	0.2598	5.35427e-41
rs7412	T	T	C	C	-0.3736	0.6485	NA	0.05351	0.0096	0.1864	NA	94595	0.000503501	1e-200
rs7551981	T	T	G	G	0.0358	-0.0655	NA	0.5647	0.0037	0.082	NA	94595	0.4247	7.49722e-22
rs75687619	T	T	G	G	0.1592	-0.2617	NA	0.02246	0.0153	0.2786	NA	94595	0.3476	3.60911e-22
rs7616006	G	G	A	A	-0.0315	0.0581	NA	0.379	0.0036	0.0841	NA	94595	0.4894	8.40621e-17
rs7640978	T	T	C	C	-0.0376	0.043	NA	0.08214	0.0066	0.1478	NA	94595	0.771299	1.65798e-08
rs780093	C	C	T	T	-0.0515	0.0084	NA	0.6468	0.0036	0.0853	NA	94595	0.9213	2.59119e-42
rs7832643	T	T	G	G	0.0289	0.0112	NA	0.3923	0.0037	0.0833	NA	94595	0.8926	3.12104e-13
rs8103315	A	A	C	C	0.0422	-0.0088	NA	0.1871	0.0055	0.1045	NA	94595	0.9326	5.94155e-15
rs9306897	C	C	T	T	-0.0488	0.0154	NA	0.6451	0.0037	0.0852	NA	94595	0.8566	7.5145e-37
rs9376090	C	C	T	T	-0.0254	0.0403	NA	0.3394	0.004	0.0861	NA	94595	0.64	2.59502e-09
rs9391858	G	G	A	A	0.0495	-0.0771	NA	0.2265	0.005	0.1443	NA	94595	0.5932	7.20444e-22
rs964184	C	C	G	G	-0.1214	0.0277	NA	0.8542	0.0076	0.1143	NA	94595	0.8085	2.83792e-55
rs9987289	G	G	A	A	0.0842	0.0379	NA	0.8572	0.0063	0.1232	NA	94595	0.758399	1.84417e-36

## Sheet: Supplementary Table 6
SNP	effect_allele.exposure	effect_allele.outcome	other_allele.exposure	other_allele.outcome	beta.exposure	beta.outcome	eaf.exposure	eaf.outcome	se.outcome	se.exposure	samplesize.outcome	samplesize.exposure	pval.outcome	pval.exposure
rs10268632	C	C	A	A	0.0216875	0.0415	0.511754	0.6147	0.0837	0.00369891	NA	NA	0.619901	2e-09
rs10468017	T	T	C	C	0.101521	0.0357	0.295934	0.3323	0.0864	0.00404587	NA	NA	0.6798	2.99916e-145
rs1047891	A	A	C	C	-0.0232739	-0.0054	0.314995	0.3234	0.0876	0.00397277	NA	NA	0.9509	1.29999e-08
rs1047964	T	G	G	C	0.202664	0.0534	0.010073	0.07644	0.155	0.0187562	NA	NA	0.730601	1.29987e-27
rs1047964	T	T	G	G	0.202664	-0.1254	0.010073	0.00987	0.414	0.0187562	NA	NA	0.7619	1.29987e-27
rs1054852	G	G	A	A	0.0324635	0.1783	0.377481	0.3358	0.0904	0.00399376	NA	NA	0.0486105	1.9002e-17
rs11057692	G	G	A	A	-0.0255317	-0.0338	0.236262	0.3089	0.0883	0.00438815	NA	NA	0.701799	5.49997e-10
rs112001035	A	A	G	G	-0.0574208	0.1132	0.059725	0.08066	0.1498	0.00793581	NA	NA	0.4499	5.79963e-13
rs112945592	A	A	G	G	-0.0275935	0.052	0.159637	0.1581	0.1136	0.00507724	NA	NA	0.647	3.89996e-08
rs114165349	C	C	G	G	-0.107152	-0.3235	0.022956	0.03745	0.2135	0.0123721	NA	NA	0.1297	4.19952e-18
rs11429307	G	G	GT	GT	0.0403461	-0.136	0.808481	0.8648	0.1194	0.00470336	NA	NA	0.2548	8.99912e-18
rs116843064	A	A	G	G	0.214019	-0.3347	0.019852	0.02744	0.2511	0.0132376	NA	NA	0.1826	9.70063e-62
rs11751347	T	T	C	C	-0.0547216	-0.1278	0.102256	0.08746	0.1455	0.00612449	NA	NA	0.3798	2.60016e-20
rs11789603	T	T	C	C	0.0525294	-0.12	0.108813	0.07536	0.1565	0.00594016	NA	NA	0.4435	1.10002e-17
rs12295878	T	T	C	C	0.0333054	-0.0773	0.140343	0.1498	0.1233	0.00531073	NA	NA	0.5307	1.5e-09
rs12453682	T	T	C	C	0.0211892	-0.0257	0.693649	0.7125	0.0903	0.00402544	NA	NA	0.7757	1.79999e-08
rs12786130	T	T	C	C	0.0263854	-0.1709	0.761801	0.7824	0.0983	0.00435261	NA	NA	0.0821297	4.60002e-10
rs13107325	T	T	C	C	-0.0745451	0.3694	0.074284	0.01413	0.3561	0.00703246	NA	NA	0.2996	1e-27
rs13389219	T	T	C	C	0.0341811	-0.0738	0.392528	0.3477	0.0859	0.00377849	NA	NA	0.3907	1.20005e-20
rs1358980	T	T	C	C	-0.032405	-0.1043	0.482643	0.4626	0.0815	0.00371539	NA	NA	0.2007	3.80014e-18
rs142265900	A	A	AGAT	AGAT	-0.0530567	-0.286	0.942436	0.8706	0.1222	0.00797469	NA	NA	0.01925	4.90004e-11
rs144018203	C	C	G	G	-0.176914	-0.1861	0.010654	0.00422	0.6592	0.018667	NA	NA	0.7777	2.19989e-21
rs145391587	C	C	A	A	0.157249	0.0332	0.10029	0.08891	0.1429	0.0061226	NA	NA	0.816	5.19996e-151
rs147233090	T	T	C	C	-0.0767611	0.305	0.024586	0.005226	0.5763	0.0119872	NA	NA	0.5966	5.60015e-11
rs150224153	T	T	C	C	-0.0903456	0.138	0.029238	0.0764	0.155	0.0112384	NA	NA	0.3733	1.20005e-15
rs1560390	C	C	T	T	-0.0398554	0.3615	0.219676	0.154	0.1134	0.00448169	NA	NA	0.00143301	3.80014e-22
rs1561748	C	C	G	G	0.0601989	-0.0102	0.267457	0.1449	0.1162	0.0044962	NA	NA	0.9299	1.29987e-40
rs1561748	C	A	G	G	0.0601989	-0.1317	0.267457	0.362	0.0896	0.0044962	NA	NA	0.1419	1.29987e-40
rs174578	A	A	T	T	-0.0651582	0.0873	0.350972	0.4145	0.0825	0.00385673	NA	NA	0.2895	3.50026e-69
rs1761457	G	G	A	A	0.0278874	-0.1195	0.326721	0.4164	0.0824	0.0039397	NA	NA	0.1473	6.89922e-14
rs17696736	G	G	A	A	-0.0218464	-0.0262	0.430239	0.3989	0.0829	0.00372874	NA	NA	0.7524	7.19946e-11
rs2066714	C	C	T	T	0.0334587	0.2201	0.128934	0.09439	0.1397	0.00548549	NA	NA	0.1153	1.40001e-10
rs2229357	A	A	G	G	0.0290867	-0.0047	0.240928	0.233	0.096	0.00430067	NA	NA	0.9613	2.90001e-12
rs2245221	A	A	G	G	0.030923	-0.0775	0.558967	0.6517	0.0865	0.00373996	NA	NA	0.3704	1.50003e-15
rs2298428	T	T	C	C	-0.0359541	0.12	0.182554	0.2896	0.09	0.00478107	NA	NA	0.1824	5.19996e-15
rs2302263	T	T	C	C	-0.0359687	0.1104	0.088118	0.1277	0.1226	0.00652272	NA	NA	0.3676	2.90001e-08
rs2307111	C	C	T	T	0.0246146	-0.0817	0.396609	0.4266	0.0823	0.00377575	NA	NA	0.3208	1.29999e-10
rs2494748	T	T	C	C	-0.0201061	0.0943	0.616244	0.6079	0.0839	0.00380172	NA	NA	0.2611	1.5e-08
rs2642438	G	G	A	A	0.0359384	0.1972	0.703836	0.716	0.0904	0.00403976	NA	NA	0.0290603	7.70016e-20
rs267738	G	G	T	T	0.0271507	-0.0929	0.219647	0.1922	0.1038	0.00445115	NA	NA	0.3705	1.7e-10
rs2740488	C	C	A	A	-0.0440108	0.2232	0.265313	0.197	0.1031	0.00419055	NA	NA	0.0304698	5.50047e-27
rs2792735	A	A	G	G	-0.0403523	-0.03	0.720334	0.6683	0.0862	0.00410968	NA	NA	0.727699	2.80027e-24
rs28818616	C	C	T	T	-0.0203169	0.0862	0.349772	0.2626	0.0932	0.00389024	NA	NA	0.355	3.50002e-08
rs2925979	C	C	T	T	0.0382114	-0.0048	0.69893	0.6776	0.0871	0.00400271	NA	NA	0.9562	2.60016e-23
rs2943650	T	T	C	C	-0.040512	0.0675	0.644755	0.6392	0.0846	0.00384802	NA	NA	0.4249	2.19989e-28
rs2954029	T	T	A	A	0.023379	-0.0806	0.464894	0.4601	0.0815	0.00370257	NA	NA	0.3227	7.00003e-12
rs35184771	T	T	G	G	-0.0386383	-0.1251	0.352775	0.358	0.0882	0.00385036	NA	NA	0.1563	1e-23
rs35493868	G	G	C	C	0.0337242	-0.1064	0.20366	0.18	0.1062	0.00459459	NA	NA	0.3165	7.10068e-14
rs35633876	T	T	G	G	-0.0238728	0.0168	0.481849	0.5652	0.0823	0.00370545	NA	NA	0.8381	4.19952e-11
rs3735687	G	G	A	A	-0.0246392	-0.0742	0.42282	0.4119	0.0827	0.00375055	NA	NA	0.3695	1.89998e-10
rs3764261	A	A	C	C	0.208212	-0.0336	0.324423	0.2794	0.0908	0.00392467	NA	NA	0.711001	1e-200
rs3768321	T	T	G	G	-0.0426449	-0.0042	0.19653	0.1647	0.1099	0.00464911	NA	NA	0.9692	7.89951e-22
rs4078216	A	A	G	G	0.0259021	-0.0811	0.240941	0.2957	0.0891	0.00431193	NA	NA	0.3625	2.19999e-08
rs4240624	A	A	G	G	0.0929821	0.0382	0.909226	0.8572	0.1232	0.00642047	NA	NA	0.7565	2.70023e-48
rs4330777	A	A	G	G	-0.0199694	-0.0801	0.475898	0.4649	0.0817	0.00369184	NA	NA	0.327	1.2e-08
rs4846921	A	A	G	G	0.0487465	-0.0185	0.613228	0.5608	0.0821	0.0037839	NA	NA	0.8217	3.10027e-40
rs488490	A	A	C	C	-0.097555	0.136	0.852649	0.8565	0.1167	0.00526676	NA	NA	0.2436	7.8001e-80
rs4969141	T	T	C	C	0.0228226	0.1142	0.489523	0.6197	0.084	0.00370178	NA	NA	0.174	7.10003e-10
rs4985155	G	G	A	A	-0.0239079	0.089	0.334887	0.343	0.0855	0.00388907	NA	NA	0.2979	2e-10
rs4986970	T	T	A	A	-0.0918619	0.2014	0.033916	0.02926	0.2445	0.0101862	NA	NA	0.4101	2.99985e-20
rs5030789	G	G	A	A	0.0202435	-0.1007	0.567332	0.7029	0.0892	0.00373514	NA	NA	0.2589	4e-08
rs5167	G	G	T	T	0.0440828	-0.1033	0.352265	0.4146	0.0831	0.00385868	NA	NA	0.2136	2.99985e-31
rs559355	T	T	A	A	-0.0512432	0.211	0.157985	0.2293	0.0965	0.00507106	NA	NA	0.0287303	8.4004e-24
rs59104589	T	T	C	C	0.0203271	0.0184	0.358826	0.3961	0.0829	0.00384617	NA	NA	0.824	9.29994e-09
rs6018652	A	A	G	G	0.0353694	-0.2336	0.792531	0.7879	0.1005	0.00456606	NA	NA	0.02014	5.90065e-16
rs6073958	C	C	T	T	-0.0733268	0.1601	0.198725	0.176	0.1063	0.00463155	NA	NA	0.1318	4.90004e-56
rs60847460	T	T	C	C	-0.0367817	-0.083	0.143326	0.1286	0.1227	0.00528571	NA	NA	0.4987	4.19952e-12
rs61805076	C	C	T	T	-0.029719	0.0309	0.334061	0.2877	0.0901	0.00390581	NA	NA	0.7311	1.10002e-14
rs62101705	T	T	C	C	-0.0891329	-0.1057	0.01364	0.01104	0.389	0.0162001	NA	NA	0.7858	5.30005e-09
rs676210	A	A	G	G	0.0696601	0.0854	0.205765	0.2662	0.0922	0.00454847	NA	NA	0.3542	1.39991e-52
rs686030	A	A	C	C	0.0480243	0.1076	0.859547	0.8814	0.1273	0.00531389	NA	NA	0.3979	4.49987e-20
rs688671	G	G	A	A	-0.0243872	0.0559	0.267133	0.1954	0.1027	0.0041877	NA	NA	0.586001	5.19996e-09
rs71336055	T	T	C	C	0.0328242	-0.2022	0.119734	0.08544	0.1469	0.00569209	NA	NA	0.1688	7.00003e-09
rs7134375	A	A	C	C	0.0233031	-0.1147	0.430204	0.408	0.0831	0.00371871	NA	NA	0.1675	1.09999e-10
rs7136506	C	C	T	T	-0.0405904	-0.0333	0.215764	0.2212	0.0986	0.00456514	NA	NA	0.735099	1.29987e-19
rs7241918	T	T	G	G	0.0758021	0.1656	0.822907	0.8291	0.1082	0.00484633	NA	NA	0.1258	3.69999e-57
rs72836561	T	T	C	C	-0.15614	0.1341	0.031483	0.03216	0.234	0.0105665	NA	NA	0.5665	1.50003e-52
rs7308864	G	G	A	A	0.026291	-0.0474	0.523289	0.4982	0.0816	0.00368582	NA	NA	0.561399	2.70023e-13
rs737337	C	C	T	T	-0.0597532	-0.1346	0.076791	0.0905	0.1419	0.00692609	NA	NA	0.3426	2.90001e-18
rs75627662	T	T	C	C	-0.0328757	0.0138	0.206062	0.2136	0.1003	0.00456456	NA	NA	0.8909	1e-13
rs75714888	A	A	C	C	-0.0791984	-0.2161	0.021625	0.0294	0.2436	0.0127103	NA	NA	0.375	9.40005e-10
rs75911530	A	A	G	G	-0.158832	0.1255	0.032886	0.01083	0.421	0.0108357	NA	NA	0.765701	1.10002e-50
rs77960347	G	G	A	A	0.253544	-0.0895	0.013239	0.007284	0.4813	0.0161172	NA	NA	0.8524	5.10035e-58
rs78058190	A	A	G	G	-0.0623876	0.0159	0.0501	0.0823	0.15	0.00955109	NA	NA	0.9155	3.89996e-10
rs7810507	A	A	G	G	-0.0301581	0.0826	0.281086	0.2865	0.0897	0.00410079	NA	NA	0.3572	1.50003e-13
rs7845090	A	A	G	G	0.0233782	-0.0784	0.70938	0.7387	0.0923	0.00408048	NA	NA	0.3961	1.6e-08
rs8058512	T	T	C	C	-0.0266933	-0.0949	0.72404	0.6772	0.0876	0.00412436	NA	NA	0.2785	1.40001e-10
rs921919	A	A	G	G	-0.0418035	-0.0571	0.669512	0.5711	0.0831	0.004007	NA	NA	0.4921	2.09991e-28
rs9265559	G	G	C	C	-0.028312	0.0792	0.350846	0.4498	0.0837	0.00391876	NA	NA	0.3441	1.29987e-13
rs941507	C	C	G	G	-0.0200517	-0.133	0.460822	0.4943	0.0812	0.00371194	NA	NA	0.1012	8.40001e-09
rs9491697	G	G	A	A	-0.0274741	0.031	0.463611	0.4457	0.0823	0.0037153	NA	NA	0.7065	3.90032e-14
rs964184	C	C	G	G	0.0881495	0.0277	0.867255	0.8542	0.1143	0.00543511	NA	NA	0.8085	5.60015e-62

## Sheet: Supplementary Table 7
SNP	effect_allele.exposure	other_allele.exposure	effect_allele.outcome	other_allele.outcome	beta.exposure	beta.outcome	eaf.exposure	eaf.outcome	se.outcome	samplesize.outcome	samplesize.exposure	se.exposure	pval.outcome	pval.exposure
rs10023962	G	T	G	T	0.0176607	0.0463	0.816753	0.8833	0.1275	NA	NA	0.00254251	0.7165	3.80014e-12
rs10170658	T	G	T	G	-0.0132874	-0.117	0.222908	0.267	0.0921	NA	NA	0.00235794	0.2039	1.7e-08
rs10271082	C	G	C	G	-0.0190331	-0.0095	0.407793	0.4316	0.0822	NA	NA	0.00199937	0.9076	1.69981e-21
rs1037117	A	G	A	G	0.0161057	0.0907	0.254731	0.2852	0.0905	NA	NA	0.00225649	0.3159	9.49948e-13
rs10404380	A	C	A	C	-0.0257904	-0.146	0.604801	0.5536	0.0821	NA	NA	0.00201461	0.0752506	1.59993e-37
rs1047891	A	C	A	C	-0.0256666	-0.0054	0.315663	0.3234	0.0876	NA	NA	0.00210473	0.9509	3.29989e-34
rs10489044	G	A	G	A	-0.0183462	-0.0804	0.199084	0.151	0.1137	NA	NA	0.00246586	0.4794	1e-13
rs10504477	C	T	C	T	-0.0121174	-0.0979	0.412293	0.4311	0.0825	NA	NA	0.00199318	0.2353	1.2e-09
rs1055582	T	C	T	C	0.0155609	-0.1267	0.505137	0.4087	0.0829	NA	NA	0.00196562	0.1264	2.39994e-15
rs10745954	G	A	G	A	-0.0143687	0.008	0.480326	0.6198	0.0842	NA	NA	0.0019633	0.9244	2.49977e-13
rs10748165	T	C	T	C	0.0110061	-0.1025	0.504155	0.4739	0.0814	NA	NA	0.00196411	0.2079	2.1e-08
rs10750766	A	C	A	C	-0.0147925	0.1857	0.709869	0.7379	0.0926	NA	NA	0.00216197	0.04492	7.8001e-12
rs10752898	C	T	C	T	0.0125396	-0.0299	0.55762	0.5813	0.0823	NA	NA	0.00196775	0.716401	1.89998e-10
rs10774439	A	G	A	G	0.0164484	0.0426	0.814838	0.7613	0.096	NA	NA	0.00255731	0.657201	1.29999e-10
rs10798615	G	T	G	T	-0.0153188	-0.0341	0.533322	0.4658	0.0819	NA	NA	0.00196392	0.6773	6.20012e-15
rs1086056	G	T	G	T	-0.0188503	-0.0484	0.844669	0.8207	0.1063	NA	NA	0.00271238	0.649101	3.69999e-12
rs10876447	A	G	A	G	-0.01939	-0.1271	0.154052	0.1314	0.1202	NA	NA	0.00271564	0.2903	9.30037e-13
rs10883451	C	T	C	T	0.022096	-0.1939	0.496282	0.3895	0.0837	NA	NA	0.00196056	0.0204301	1.80011e-29
rs10917383	G	A	G	A	0.0203915	-0.1425	0.875246	0.886	0.1279	NA	NA	0.00296088	0.2651	5.70033e-12
rs11021232	C	T	C	T	-0.0164557	-0.0325	0.181005	0.1711	0.1083	NA	NA	0.00256026	0.7641	1.29999e-10
rs11045172	C	A	C	A	0.0222366	-0.1379	0.197912	0.2178	0.0984	NA	NA	0.00247597	0.1614	2.70023e-19
rs11057390	G	T	G	T	0.0190026	0.1305	0.295431	0.2463	0.0951	NA	NA	0.00215664	0.1699	1.20005e-18
rs11065987	G	A	G	A	-0.0140735	-0.0276	0.416331	0.3828	0.0836	NA	NA	0.00198803	0.7415	1.50003e-12
rs11067231	A	C	A	C	0.021994	-0.0189	0.523895	0.4742	0.0813	NA	NA	0.00196177	0.8159	3.59998e-29
rs11089620	G	C	G	C	-0.0321639	0.1139	0.188588	0.2953	0.0894	NA	NA	0.00251317	0.203	1.69981e-37
rs111849006	A	G	A	G	0.0146894	-0.0569	0.181219	0.1575	0.1114	NA	NA	0.00260225	0.609101	1.7e-08
rs11216920	G	A	G	A	0.0250384	0.0011	0.084072	0.08455	0.1479	NA	NA	0.00354197	0.994	1.59993e-12
rs11226108	C	G	C	G	-0.0146559	0.1012	0.191516	0.1822	0.106	NA	NA	0.00249387	0.3398	4.20001e-09
rs1125873	T	A	T	A	0.0122955	0.0519	0.492029	0.4328	0.0828	NA	NA	0.00197818	0.5305	5.1e-10
rs112928559	T	C	T	C	-0.0367572	-0.1476	0.039869	0.01442	0.3659	NA	NA	0.005252	0.6867	2.60016e-12
rs113017476	A	G	A	G	0.0312935	0.1172	0.038656	0.02365	0.2719	NA	NA	0.00512275	0.6664	1e-09
rs1132274	A	C	A	C	-0.0287721	0.0544	0.154087	0.1363	0.1186	NA	NA	0.0027161	0.646501	3.19963e-26
rs11429307	G	GT	G	GT	0.0223154	-0.136	0.808887	0.8648	0.1194	NA	NA	0.00250419	0.2548	5.00035e-19
rs11481448	A	AT	A	AT	0.0114668	0.0975	0.497412	0.4143	0.0829	NA	NA	0.00197074	0.2397	5.89997e-09
rs116006942	A	G	A	G	-0.0283109	0.2367	0.060786	0.04068	0.2077	NA	NA	0.00415365	0.2543	9.3994e-12
rs11632618	A	G	A	G	0.108049	-0.2216	0.06962	0.04857	0.1903	NA	NA	0.00384587	0.2443	1.09901e-173
rs11641548	C	A	C	A	-0.0130768	0.2246	0.43959	0.2972	0.0889	NA	NA	0.00197499	0.0115699	3.59998e-11
rs1168124	T	C	T	C	0.0426112	-0.1283	0.65073	0.7358	0.0926	NA	NA	0.00205353	0.1658	1.20005e-95
rs11691486	C	T	C	T	0.0141328	0.0353	0.240048	0.2451	0.0947	NA	NA	0.00230186	0.709	8.30004e-10
rs117399007	T	C	T	C	-0.0288859	-0.2212	0.043444	0.04552	0.1932	NA	NA	0.00484793	0.2523	2.5e-09
rs117739035	T	G	T	G	-0.0305721	0.162	0.035802	0.05699	0.1789	NA	NA	0.00527087	0.3654	6.59994e-09
rs117853493	A	G	A	G	0.0567003	-0.032	0.015074	0.02534	0.2594	NA	NA	0.00803613	0.9017	1.69981e-12
rs11870735	T	C	T	C	-0.0152398	0.1519	0.180979	0.1288	0.1219	NA	NA	0.00254853	0.2126	2.19999e-09
rs12044156	C	G	C	G	-0.0119199	0.0743	0.563837	0.5855	0.0827	NA	NA	0.00197231	0.3689	1.5e-09
rs12229372	C	T	C	T	0.0296946	-0.0614	0.10329	0.1548	0.1131	NA	NA	0.003302	0.5876	2.39994e-19
rs12273363	C	T	C	T	-0.0197428	0.1956	0.205682	0.2394	0.0951	NA	NA	0.00242496	0.03983	3.90032e-16
rs12436555	A	G	A	G	-0.0146547	-0.1384	0.173179	0.1122	0.1301	NA	NA	0.00260342	0.2875	1.79999e-08
rs12462109	T	C	T	C	-0.0134097	-0.0707	0.287067	0.3026	0.0884	NA	NA	0.00216974	0.4238	6.4e-10
rs1260326	C	T	C	T	-0.0258112	0.0139	0.604673	0.6493	0.0856	NA	NA	0.00200095	0.8708	4.49987e-38
rs12740374	T	G	T	G	0.0442974	0.0164	0.220913	0.2145	0.0994	NA	NA	0.00235869	0.8688	1.10002e-78
rs12898210	G	T	G	T	-0.0491359	0.1778	0.121583	0.1024	0.1345	NA	NA	0.00300967	0.1863	6.4003e-60
rs12943517	A	G	A	G	-0.0118613	-0.1194	0.310724	0.2914	0.0895	NA	NA	0.00212624	0.1822	2.39999e-08
rs12977604	G	C	G	C	0.0373935	0.0555	0.499196	0.4723	0.0829	NA	NA	0.0020925	0.5031	1.99986e-71
rs12987470	T	A	T	A	0.012042	-0.0493	0.294649	0.3095	0.0882	NA	NA	0.00215213	0.5766	2.19999e-08
rs13059175	T	C	T	C	0.0148346	-0.1079	0.299999	0.1914	0.1045	NA	NA	0.00213401	0.3019	3.59998e-12
rs13107325	T	C	T	C	-0.071753	0.3694	0.074994	0.01413	0.3561	NA	NA	0.00372931	0.2996	1.69981e-82
rs13108218	G	A	G	A	-0.01333	0.0938	0.614914	0.6772	0.0875	NA	NA	0.00203151	0.2833	5.30029e-11
rs1318175	T	C	T	C	-0.0780529	0.1206	0.159965	0.174	0.107	NA	NA	0.00268206	0.2596	3.39625e-186
rs133015	G	C	G	C	0.0200344	-0.0058	0.44	0.4056	0.0826	NA	NA	0.00198398	0.944	5.60015e-24
rs13326165	G	A	G	A	-0.0195454	-0.0817	0.795376	0.8213	0.1066	NA	NA	0.00242685	0.4434	8.00018e-16
rs13379043	C	T	C	T	0.0217854	-0.2366	0.280373	0.199	0.1021	NA	NA	0.00222966	0.0204602	1.50003e-22
rs1395221	T	G	T	G	-0.0132838	-0.0637	0.397633	0.4302	0.0821	NA	NA	0.00201044	0.4381	3.90032e-11
rs1400362	C	T	C	T	0.0125215	0.1493	0.741488	0.7805	0.0984	NA	NA	0.00226712	0.1293	3.29997e-08
rs141368429	T	C	T	C	-0.0569584	-0.235	0.055929	0.0275	0.264	NA	NA	0.00458365	0.3734	1.9002e-35
rs144033177	C	A	C	A	-0.0494186	-0.1871	0.015828	0.01618	0.3277	NA	NA	0.0080641	0.568	8.9e-10
rs144311893	T	C	T	C	0.122697	1.4551	0.021987	0.0078	0.5074	NA	NA	0.00690208	0.004134	1.10002e-70
rs144475339	C	G	C	G	0.0581829	-0.0064	0.01056	0.007837	0.4781	NA	NA	0.0104937	0.9894	2.90001e-08
rs1446585	G	A	G	A	0.0185954	0.0296	0.244189	0.348	0.0857	NA	NA	0.00223649	0.7295	9.20026e-17
rs145947882	C	A	C	A	-0.136427	0.1785	0.026076	0.02998	0.242	NA	NA	0.00627244	0.4608	6.9024e-105
rs147772065	C	G	C	G	0.0314363	-0.3525	0.034764	0.0249	0.2637	NA	NA	0.00540463	0.1814	5.99998e-09
rs148827772	G	A	G	A	-0.057089	-0.3475	0.022589	0.02339	0.2804	NA	NA	0.00700743	0.2153	3.69999e-16
rs150237291	C	T	C	T	0.0494709	0.1552	0.021812	0.03013	0.2357	NA	NA	0.00674777	0.510301	2.29985e-13
rs150483923	A	C	A	C	0.0197365	0.0574	0.225932	0.1762	0.1074	NA	NA	0.0023555	0.593	5.30029e-17
rs150844304	C	A	C	A	-0.0753334	0.3651	0.025949	0.005013	0.5897	NA	NA	0.00615615	0.5358	1.99986e-34
rs1540687	T	A	T	A	0.0116627	-0.2575	0.674487	0.6094	0.0836	NA	NA	0.00209933	0.002073	2.80001e-08
rs1601933	T	C	T	C	-0.0842338	0.016	0.466597	0.4553	0.0821	NA	NA	0.00199576	0.8457	1e-200
rs1661052	A	G	A	G	0.0293691	0.1311	0.908498	0.9268	0.1563	NA	NA	0.00340349	0.4016	6.20012e-18
rs17008972	A	G	A	G	0.0192616	0.0592	0.124198	0.1896	0.1046	NA	NA	0.00298016	0.5713	1e-10
rs17138358	C	G	C	G	-0.0261653	0.0407	0.398512	0.298	0.0888	NA	NA	0.00200552	0.646399	6.59933e-39
rs17326656	T	G	T	G	-0.0181882	0.1065	0.238733	0.1632	0.1105	NA	NA	0.00230557	0.3352	3.10027e-15
rs174566	G	A	G	A	-0.0349039	0.0923	0.350206	0.4136	0.0825	NA	NA	0.00205457	0.2632	1e-64
rs17883513	G	A	G	A	0.029944	0.367	0.034361	0.03605	0.2181	NA	NA	0.00538771	0.0925103	2.69998e-08
rs1789896	A	G	A	G	0.0149273	-0.0726	0.513472	0.455	0.0817	NA	NA	0.00195991	0.3744	2.60016e-14
rs1800961	T	C	T	C	-0.149001	0.5169	0.031062	0.04537	0.198	NA	NA	0.00566244	0.00905107	1.30017e-152
rs1852922	A	G	A	G	0.0123581	-0.0145	0.69011	0.712	0.09	NA	NA	0.00212826	0.8717	6.4e-09
rs1862205	A	G	A	G	0.0110691	-0.0302	0.404644	0.4128	0.0828	NA	NA	0.00200091	0.715	3.2e-08
rs188502504	C	T	C	T	-0.0291118	0.0553	0.036433	0.068	0.1608	NA	NA	0.00525498	0.730999	2.99999e-08
rs1919309	C	T	C	T	0.0116908	-0.0609	0.508795	0.6103	0.0836	NA	NA	0.00196745	0.4663	2.80001e-09
rs1970811	C	T	C	T	-0.0116143	-0.1093	0.457761	0.378	0.0843	NA	NA	0.00197362	0.1946	4e-09
rs2066714	C	T	C	T	0.054303	0.2201	0.128552	0.09439	0.1397	NA	NA	0.00292716	0.1153	7.89951e-77
rs2068888	A	G	A	G	0.0134211	-0.0194	0.450403	0.4697	0.0815	NA	NA	0.00197105	0.8122	9.79941e-12
rs2071379	G	A	G	A	-0.0214336	0.0248	0.595245	0.5567	0.0816	NA	NA	0.00199927	0.7611	8.10028e-27
rs2111705	A	G	A	G	-0.0149276	-0.0905	0.543888	0.4229	0.0823	NA	NA	0.0019717	0.2718	3.69999e-14
rs2159935	A	G	A	G	0.0114396	0.0624	0.490312	0.4799	0.0815	NA	NA	0.00196234	0.4439	5.60003e-09
rs2245095	T	C	T	C	-0.025599	0.1821	0.088862	0.1399	0.1173	NA	NA	0.00344877	0.1206	1.10002e-13
rs2247355	T	C	T	C	0.0177172	0.0077	0.182653	0.248	0.0943	NA	NA	0.00253838	0.9348	2.99985e-12
rs2256720	C	T	C	T	0.0121751	-0.143	0.444499	0.323	0.0869	NA	NA	0.00197748	0.0998389	7.39997e-10
rs2269434	C	T	C	T	0.0346097	0.0552	0.345387	0.4421	0.0853	NA	NA	0.00205762	0.517101	1.69981e-63
rs2281719	T	C	T	C	0.0534464	-0.0179	0.612469	0.5606	0.0821	NA	NA	0.00201161	0.827	1.49968e-155
rs2294915	T	C	T	C	-0.0199868	0.3805	0.231744	0.2748	0.092	NA	NA	0.00233124	3.55304e-05	1e-17
rs2297409	A	G	A	G	-0.0366326	0.0771	0.194714	0.1231	0.1249	NA	NA	0.00247546	0.5371	1.50003e-49
rs2298214	A	C	A	C	-0.0131486	-0.0266	0.577488	0.5401	0.0826	NA	NA	0.00199824	0.746899	4.70002e-11
rs2298624	T	C	T	C	0.0319587	0.0909	0.132474	0.1722	0.1079	NA	NA	0.00288956	0.3999	1.99986e-28
rs2302263	T	C	T	C	-0.0285016	0.1104	0.0887	0.1277	0.1226	NA	NA	0.00345206	0.3676	1.50003e-16
rs2305696	T	C	T	C	-0.018423	-0.0481	0.486258	0.5025	0.0818	NA	NA	0.00195245	0.5565	3.90032e-21
rs235314	T	C	T	C	-0.0214751	-0.0423	0.532284	0.4335	0.0819	NA	NA	0.00197484	0.604999	1.50003e-27
rs2362541	G	T	G	T	-0.0112615	-0.0982	0.507575	0.4173	0.0826	NA	NA	0.00195989	0.2344	9.09997e-09
rs2395158	G	A	G	A	-0.0344264	0.0715	0.16935	0.1475	0.1276	NA	NA	0.00261038	0.5751	1e-39
rs2419605	G	A	G	A	-0.0312837	-0.065	0.147796	0.1291	0.1227	NA	NA	0.00277987	0.5961	2.19989e-29
rs2424993	C	G	C	G	-0.0161362	-0.2116	0.697876	0.7015	0.0893	NA	NA	0.00214155	0.0178501	4.90004e-14
rs2494747	T	G	T	G	-0.0322265	0.0943	0.615762	0.6079	0.084	NA	NA	0.00202366	0.2615	4.30031e-57
rs2520096	G	A	G	A	0.0140397	-0.1742	0.270128	0.3983	0.083	NA	NA	0.00221413	0.0358699	2.30001e-10
rs2540951	G	A	G	A	0.01211	0.1083	0.376251	0.3409	0.0857	NA	NA	0.00201943	0.2063	2e-09
rs2544654	T	G	T	G	0.0128434	0.1406	0.715237	0.7769	0.0979	NA	NA	0.00217845	0.1507	3.69999e-09
rs254559	A	C	A	C	-0.0170773	-0.1142	0.40484	0.4002	0.0832	NA	NA	0.0020013	0.1698	1.39991e-17
rs2642438	G	A	G	A	0.0291285	0.1972	0.702624	0.716	0.0904	NA	NA	0.00213949	0.0290603	3.29989e-42
rs267738	G	T	G	T	0.0343761	-0.0929	0.219299	0.1922	0.1038	NA	NA	0.00236534	0.3705	7.50067e-48
rs2726112	G	A	G	A	-0.0138549	0.0551	0.453816	0.4578	0.0815	NA	NA	0.00196994	0.4992	1.99986e-12
rs2740488	C	A	C	A	-0.0804019	0.2232	0.265536	0.197	0.1031	NA	NA	0.00222407	0.0304698	1e-200
rs2803619	C	G	C	G	-0.0374903	-0.0207	0.724683	0.6823	0.087	NA	NA	0.00219505	0.8119	2.09991e-65
rs2804894	A	G	A	G	0.0162537	0.1088	0.734838	0.7871	0.1003	NA	NA	0.00224777	0.278	4.79954e-13
rs28362901	A	C	A	C	-0.0246353	-0.0747	0.088368	0.1139	0.1277	NA	NA	0.00345669	0.5585	1e-12
rs286965	C	T	C	T	-0.0160285	0.1116	0.632207	0.6269	0.0841	NA	NA	0.00203382	0.1845	3.19963e-15
rs28824216	T	C	T	C	0.0378245	-0.0048	0.021793	0.008407	0.4501	NA	NA	0.00674912	0.9916	2.1e-08
rs2925979	C	T	C	T	0.0285287	-0.0048	0.69987	0.6776	0.0871	NA	NA	0.00212908	0.9562	6.09958e-41
rs2943645	T	C	T	C	-0.0338732	0.0693	0.646764	0.6384	0.0846	NA	NA	0.00204772	0.4124	1.80011e-61
rs2963468	G	A	G	A	-0.0173619	0.003	0.235288	0.1379	0.1181	NA	NA	0.00232896	0.9799	8.99912e-14
rs2965169	C	A	C	A	0.0188372	0.0622	0.388716	0.3555	0.0858	NA	NA	0.00201158	0.4683	7.59976e-21
rs2972166	A	G	A	G	0.0149974	-0.0164	0.274658	0.3314	0.087	NA	NA	0.00220729	0.8506	1.10002e-11
rs2999141	C	A	C	A	-0.0121341	-0.0534	0.275749	0.2481	0.0946	NA	NA	0.00222468	0.5724	4.90004e-08
rs326	G	A	G	A	0.0827185	0.0128	0.293968	0.2604	0.0925	NA	NA	0.00214788	0.8901	1e-200
rs33042	A	G	A	G	0.0166688	-0.0524	0.246125	0.2532	0.0939	NA	NA	0.00227684	0.5771	2.49977e-13
rs34045894	A	G	A	G	-0.0147562	0.0471	0.156314	0.1756	0.1073	NA	NA	0.00270319	0.6604	4.79999e-08
rs34138141	T	G	T	G	-0.0180909	-0.0183	0.280674	0.2222	0.0977	NA	NA	0.00218637	0.8515	1.29987e-16
rs34180494	C	A	C	A	-0.0128704	0.0475	0.273764	0.3782	0.0839	NA	NA	0.00219833	0.5715	4.79999e-09
rs34397747	C	T	C	T	-0.0393293	-0.1361	0.084314	0.07697	0.1525	NA	NA	0.00355947	0.372	2.19989e-28
rs34642857	C	T	C	T	-0.0133464	0.0576	0.250631	0.1777	0.107	NA	NA	0.00227583	0.5902	4.49997e-09
rs34767118	G	A	G	A	0.0169225	0.0379	0.325924	0.3136	0.0872	NA	NA	0.00210261	0.664	8.4004e-16
rs34955778	C	T	C	T	-0.0124025	0.1337	0.418701	0.4399	0.082	NA	NA	0.00197989	0.1031	3.69999e-10
rs35135293	T	C	T	C	-0.0217004	0.0646	0.518821	0.5882	0.0829	NA	NA	0.00196743	0.4361	2.70023e-28
rs351862	T	C	T	C	0.0184158	0.0034	0.114501	0.183	0.1049	NA	NA	0.00309396	0.9745	2.59998e-09
rs35639749	A	AC	A	AC	-0.0517323	0.2552	0.986849	0.993492	0.5083	NA	NA	0.00891628	0.6157	6.59994e-09
rs35745599	T	C	T	C	0.0284306	-0.0172	0.238631	0.2157	0.0993	NA	NA	0.0022991	0.8627	4.00037e-35
rs35909200	G	T	G	T	0.0189094	0.1154	0.157388	0.1676	0.1084	NA	NA	0.00267946	0.2871	1.69981e-12
rs36024006	A	G	A	G	-0.0178019	0.0754	0.451989	0.4482	0.0821	NA	NA	0.00196944	0.3583	1.59993e-19
rs36096231	T	C	T	C	-0.0207809	0.2662	0.072481	0.03283	0.2262	NA	NA	0.0037859	0.2394	4e-08
rs367070	G	A	G	A	0.0390583	-0.1204	0.225382	0.2991	0.089	NA	NA	0.00235452	0.1761	8.4004e-62
rs3732356	T	G	T	G	-0.0367324	-0.0394	0.93378	0.9318	0.1624	NA	NA	0.00398002	0.8082	2.70023e-20
rs3740688	T	G	T	G	0.0156042	-0.0563	0.544632	0.5313	0.0926	NA	NA	0.00197254	0.5434	2.60016e-15
rs3747973	G	A	G	A	0.0148472	-0.0317	0.592553	0.613	0.0839	NA	NA	0.00199494	0.705601	9.8992e-14
rs3749748	T	C	T	C	0.0220635	0.0213	0.247259	0.1552	0.1123	NA	NA	0.00228295	0.8496	4.30031e-22
rs3760230	G	C	G	C	-0.013626	0.0345	0.579267	0.5866	0.0828	NA	NA	0.00198867	0.676799	7.29962e-12
rs3768321	T	G	T	G	-0.0422764	-0.0042	0.196773	0.1647	0.1099	NA	NA	0.00246498	0.9692	6.20012e-66
rs3798233	C	A	C	A	0.0179824	0.067	0.402016	0.4259	0.0818	NA	NA	0.00199898	0.4131	2.29985e-19
rs3802548	A	T	A	T	0.0340679	0.0702	0.240427	0.281	0.0906	NA	NA	0.00229726	0.4386	9.3994e-50
rs3818716	T	C	T	C	-0.0127148	0.0723	0.364549	0.3309	0.0866	NA	NA	0.00204635	0.4039	5.19996e-10
rs3828960	G	A	G	A	-0.0146086	-0.0355	0.206522	0.2201	0.0987	NA	NA	0.00242641	0.718899	1.7e-09
rs3915932	C	G	C	G	0.0158209	-0.1765	0.414974	0.3825	0.0838	NA	NA	0.00199475	0.0351301	2.19989e-15
rs4052908	AATT	A	AATT	A	0.0154632	-0.0917	0.635826	0.5734	0.0825	NA	NA	0.00205027	0.266	4.60045e-14
rs41272086	A	G	A	G	-0.037348	-0.0553	0.105579	0.1011	0.1354	NA	NA	0.00319457	0.683	1.39991e-31
rs429358	C	T	C	T	-0.102539	-0.2579	0.154478	0.1826	0.1069	NA	NA	0.00271512	0.01588	1e-200
rs4330777	A	G	A	G	-0.0165422	-0.0801	0.475043	0.4649	0.0817	NA	NA	0.00195706	0.327	2.80027e-17
rs4441609	C	T	C	T	0.0110807	-0.0173	0.625576	0.5355	0.0818	NA	NA	0.00202443	0.833	4.39997e-08
rs4632228	T	G	T	G	-0.01986	0.0376	0.209496	0.2246	0.0978	NA	NA	0.00240757	0.7008	1.59993e-16
rs4660586	T	C	T	C	0.0125868	-0.0735	0.73925	0.6997	0.0888	NA	NA	0.00223611	0.4077	1.79999e-08
rs4676609	T	C	T	C	0.0149357	-0.1253	0.196448	0.2413	0.0956	NA	NA	0.00247368	0.1898	1.6e-09
rs472629	A	G	A	G	-0.0182717	-0.0524	0.333138	0.2071	0.1002	NA	NA	0.0020755	0.6011	1.29987e-18
rs4762756	C	T	C	T	0.0140023	-0.1569	0.73563	0.8105	0.1044	NA	NA	0.00224718	0.1331	4.60002e-10
rs4784709	A	T	A	T	-0.0617963	-0.2724	0.959184	0.9808	0.2982	NA	NA	0.00494325	0.361	7.39946e-36
rs4795386	G	A	G	A	0.0255755	-0.0883	0.723594	0.7404	0.0931	NA	NA	0.00220821	0.343	5.10035e-31
rs4807462	T	A	T	A	-0.0114556	-0.0981	0.359573	0.3682	0.0847	NA	NA	0.0020561	0.247	2.5e-08
rs4820346	G	C	G	C	0.0130171	-0.0296	0.692925	0.6004	0.0832	NA	NA	0.00213798	0.7219	1.09999e-09
rs4875043	C	A	C	A	-0.0151546	0.1471	0.216842	0.2328	0.097	NA	NA	0.00240369	0.1292	2.90001e-10
rs4883201	G	A	G	A	-0.025331	-0.0006	0.102363	0.1172	0.1264	NA	NA	0.00323925	0.9963	5.30029e-15
rs4930352	T	G	T	G	0.0167274	0.079	0.494116	0.528	0.0821	NA	NA	0.00199616	0.3356	5.30029e-17
rs49675	A	G	A	G	0.0212458	0.3147	0.09805	0.06518	0.1657	NA	NA	0.00330763	0.0575798	1.29999e-10
rs532436	A	G	A	G	0.0304626	-0.137	0.184527	0.2009	0.1015	NA	NA	0.00252555	0.1771	1.69981e-33
rs55710224	A	G	A	G	0.0121553	0.0521	0.498535	0.4378	0.082	NA	NA	0.00196433	0.5253	6.1e-10
rs557933	C	A	C	A	0.0190421	-0.0149	0.520257	0.5603	0.0822	NA	NA	0.00196414	0.856	3.19963e-22
rs55801554	A	C	A	C	0.0137251	-0.1346	0.247289	0.2409	0.0953	NA	NA	0.00227815	0.1579	1.7e-09
rs55812947	C	T	C	T	-0.0160846	-0.0062	0.129001	0.07395	0.1577	NA	NA	0.00292874	0.9689	4e-08
rs559355	T	A	T	A	-0.0446168	0.211	0.157349	0.2293	0.0965	NA	NA	0.00269005	0.0287303	8.80035e-62
rs57274629	G	A	G	A	0.0150043	0.0563	0.35757	0.4536	0.0818	NA	NA	0.0020611	0.4912	3.29989e-13
rs58473820	T	C	T	C	0.0207534	-0.0429	0.377992	0.3753	0.0844	NA	NA	0.00202552	0.6111	1.20005e-24
rs59104589	T	C	T	C	0.0170163	0.0184	0.358199	0.3961	0.0829	NA	NA	0.00204114	0.824	7.59976e-17
rs59347135	G	C	G	C	-0.0805948	-0.1837	0.046207	0.0407	0.2062	NA	NA	0.00478788	0.3731	1.39991e-63
rs6057911	G	C	G	C	0.0185812	-0.0252	0.131284	0.1786	0.1062	NA	NA	0.00292074	0.8124	2e-10
rs6062510	C	G	C	G	-0.0152419	-0.0609	0.674412	0.7412	0.0927	NA	NA	0.00209559	0.5112	3.50026e-13
rs61352607	T	G	T	G	0.0277155	-0.0029	0.240776	0.233	0.0959	NA	NA	0.00229129	0.9755	1.10002e-33
rs613808	G	A	G	A	-0.0849696	0.0357	0.715399	0.6252	0.0844	NA	NA	0.00218306	0.6721	1e-200
rs61596977	T	C	T	C	-0.0155338	0.0726	0.140376	0.1547	0.1123	NA	NA	0.00282539	0.5179	3.79997e-08
rs61805076	C	T	C	T	-0.015348	0.0309	0.333426	0.2877	0.0901	NA	NA	0.00207699	0.7311	1.50003e-13
rs61980899	C	T	C	T	-0.0139977	0.0928	0.537847	0.4968	0.0816	NA	NA	0.00197925	0.2556	1.50003e-12
rs62114506	C	G	C	G	0.0140502	-0.1168	0.262092	0.3201	0.0877	NA	NA	0.00222524	0.1832	2.69998e-10
rs62135193	T	C	T	C	-0.0108289	0.0681	0.541376	0.4612	0.0818	NA	NA	0.00197527	0.4053	4.20001e-08
rs6224	T	G	T	G	0.0125532	-0.0476	0.473585	0.3994	0.0834	NA	NA	0.0019683	0.5681	1.79999e-10
rs62369502	C	T	C	T	-0.0214152	0.3863	0.076477	0.06224	0.1735	NA	NA	0.00369565	0.0259801	6.80002e-09
rs62405458	T	C	T	C	-0.0147906	0.1144	0.18267	0.2348	0.0963	NA	NA	0.00254902	0.2347	6.49995e-09
rs6448429	T	C	T	C	-0.0222015	-0.0337	0.166112	0.1468	0.1156	NA	NA	0.0026563	0.770801	6.4003e-17
rs6469605	T	C	T	C	0.0349728	-0.0881	0.568386	0.6943	0.0895	NA	NA	0.00198158	0.3255	1e-69
rs6505176	G	T	G	T	-0.0174387	-0.032	0.331623	0.3203	0.087	NA	NA	0.00209523	0.7133	8.60003e-17
rs6557267	T	C	T	C	-0.0118925	0.1294	0.403524	0.4381	0.0818	NA	NA	0.00200039	0.1139	2.80001e-09
rs6705285	T	G	T	G	0.0111578	-0.187	0.609051	0.6767	0.0877	NA	NA	0.00197677	0.0330103	1.7e-08
rs676210	A	G	A	G	0.0600946	0.0854	0.205092	0.2662	0.0922	NA	NA	0.00242305	0.3542	8.70964e-136
rs6765484	T	C	T	C	0.0204373	0.1068	0.472703	0.5601	0.0819	NA	NA	0.00196501	0.1922	2.49977e-25
rs6772763	C	T	C	T	0.0128955	0.0739	0.565136	0.5932	0.0831	NA	NA	0.00198642	0.3735	8.49963e-11
rs6807935	G	A	G	A	-0.0126887	-0.0732	0.343276	0.3653	0.0847	NA	NA	0.00206633	0.3874	8.19993e-10
rs681869	T	C	T	C	-0.0165331	-0.0115	0.704152	0.7537	0.0946	NA	NA	0.00215035	0.9032	1.50003e-14
rs686030	A	C	A	C	0.056386	0.1076	0.858646	0.8814	0.1273	NA	NA	0.00281822	0.3979	4.70002e-89
rs6977416	A	G	A	G	-0.0157606	0.0601	0.334458	0.3593	0.0849	NA	NA	0.00209756	0.4787	5.70033e-14
rs698927	C	A	C	A	0.0245539	-0.0032	0.183778	0.1813	0.1052	NA	NA	0.00252916	0.9757	2.80027e-22
rs7032795	C	T	C	T	0.0145998	0.0653	0.493507	0.4771	0.0818	NA	NA	0.00197016	0.4246	1.29987e-13
rs7036107	G	A	G	A	-0.0112609	-0.028	0.511088	0.5147	0.0819	NA	NA	0.00200049	0.732799	1.79999e-08
rs7136506	C	T	C	T	-0.0318107	-0.0333	0.216465	0.2212	0.0986	NA	NA	0.00242195	0.735099	2.09991e-39
rs7147511	T	C	T	C	-0.0146441	-0.0235	0.495499	0.4212	0.0828	NA	NA	0.00198342	0.7769	1.50003e-13
rs7170463	G	A	G	A	0.0161797	-0.0686	0.311339	0.3472	0.0853	NA	NA	0.00211746	0.4213	2.19989e-14
rs7216643	T	C	T	C	-0.0223626	0.0344	0.223559	0.224	0.0972	NA	NA	0.00236278	0.723	2.90001e-21
rs7238484	T	G	T	G	-0.0213669	0.0437	0.268307	0.1997	0.1021	NA	NA	0.00221605	0.668299	5.30029e-22
rs7251640	C	T	C	T	0.0151586	-0.0119	0.194006	0.2168	0.0994	NA	NA	0.00249926	0.9047	1.29999e-09
rs72729623	T	C	T	C	-0.0153324	-0.0423	0.143413	0.1712	0.1084	NA	NA	0.0028013	0.6965	4.39997e-08
rs72761606	C	T	C	T	-0.0161075	0.1804	0.131378	0.1608	0.1112	NA	NA	0.0029005	0.1048	2.80001e-08
rs72926946	A	C	A	C	-0.0154139	-0.0356	0.296458	0.2762	0.0911	NA	NA	0.00214215	0.6955	6.20012e-13
rs72959041	A	G	A	G	-0.0360896	0.2222	0.049126	0.06482	0.1678	NA	NA	0.00459848	0.1855	4.19952e-15
rs7304603	C	T	C	T	-0.0127358	-0.0686	0.537686	0.6394	0.0851	NA	NA	0.00197331	0.4201	1.09999e-10
rs73052033	C	T	C	T	-0.0184412	0.0963	0.185091	0.1617	0.1106	NA	NA	0.00253065	0.3842	3.19963e-13
rs7305678	G	T	G	T	-0.0219163	-0.0079	0.866252	0.868	0.1215	NA	NA	0.00291351	0.9483	5.40008e-14
rs73216701	G	A	G	A	0.0164708	0.0456	0.429931	0.428	0.0819	NA	NA	0.00198166	0.5779	9.3994e-17
rs737338	T	C	T	C	-0.10808	-0.2129	0.035108	0.06351	0.1662	NA	NA	0.00533159	0.2001	2.29985e-91
rs74025321	G	A	G	A	-0.0298646	-0.102	0.074272	0.06889	0.1618	NA	NA	0.00372792	0.5285	1.10002e-15
rs74500135	C	T	C	T	0.073606	-0.1694	0.009827	0.002673	0.8315	NA	NA	0.0103329	0.8385	1.10002e-12
rs7503353	T	G	T	G	-0.0135158	-0.0362	0.532015	0.5927	0.0831	NA	NA	0.00197236	0.6631	7.29962e-12
rs75104038	A	G	A	G	-0.0391467	0.4333	0.06109	0.03385	0.2286	NA	NA	0.00409914	0.0580297	1.29987e-21
rs75152587	T	G	T	G	-0.0797507	0.3703	0.012759	0.01175	0.3781	NA	NA	0.00879219	0.3275	1.20005e-19
rs75246752	C	G	C	G	0.0496761	-0.5577	0.012875	0.003612	0.6995	NA	NA	0.00867089	0.4253	1e-08
rs75265117	G	C	G	C	0.0316195	-0.1387	0.11993	0.09918	0.138	NA	NA	0.00301917	0.315	1.20005e-25
rs75406471	A	G	A	G	-0.0246389	0.1121	0.154253	0.141	0.1177	NA	NA	0.00272053	0.3407	1.29987e-19
rs76213248	T	C	T	C	0.021302	0.0376	0.410374	0.4108	0.083	NA	NA	0.00200107	0.650801	1.80011e-26
rs76428106	C	T	C	T	-0.0611895	-0.3552	0.012974	0.01214	0.3793	NA	NA	0.00904242	0.3491	1.29987e-11
rs76456334	C	T	C	T	-0.0367073	0.0782	0.039627	0.03422	0.2274	NA	NA	0.0051179	0.730999	7.39946e-13
rs76962725	A	G	A	G	-0.0297678	-0.0649	0.037263	0.01751	0.3075	NA	NA	0.00523466	0.8328	1.29999e-08
rs7700617	A	C	A	C	-0.0127352	0.0427	0.497345	0.6277	0.0844	NA	NA	0.00196898	0.612999	9.8992e-11
rs77960347	G	A	G	A	0.335992	-0.0895	0.01329	0.007284	0.4813	NA	NA	0.00855615	0.8524	1e-200
rs78058190	A	G	A	G	-0.0662337	0.0159	0.050441	0.0823	0.15	NA	NA	0.00504914	0.9155	2.60016e-39
rs7817574	C	T	C	T	0.0362105	0.0022	0.184902	0.2469	0.0946	NA	NA	0.002519	0.9811	7.39946e-47
rs78296522	A	C	A	C	0.0682915	-0.1738	0.045117	0.04237	0.2004	NA	NA	0.00475519	0.3859	8.99912e-47
rs78807370	A	G	A	G	0.0159362	0.1201	0.14785	0.1374	0.1192	NA	NA	0.00276835	0.3137	8.60003e-09
rs78965095	T	C	T	C	0.0436944	-0.318	0.02028	0.01479	0.3414	NA	NA	0.00696137	0.3517	3.50002e-10
rs79506257	A	G	A	G	0.0282603	0.0415	0.047786	0.08219	0.1484	NA	NA	0.00464917	0.780001	1.2e-09
rs7952521	A	G	A	G	0.0270189	-0.0016	0.105535	0.1115	0.13	NA	NA	0.00330241	0.9904	2.80027e-16
rs79984435	A	G	A	G	-0.0855866	-0.0479	0.092203	0.09497	0.1388	NA	NA	0.00337218	0.7302	4.19759e-142
rs80236739	G	A	G	A	-0.0322411	-0.0928	0.049836	0.02669	0.2524	NA	NA	0.00450448	0.713001	8.19974e-13
rs8028785	C	T	C	T	0.0146329	-0.017	0.18254	0.1719	0.1077	NA	NA	0.00253358	0.8749	7.69999e-09
rs8086351	G	C	G	C	0.096182	0.1642	0.824039	0.8297	0.1083	NA	NA	0.00257748	0.1297	1e-200
rs8098618	T	C	T	C	0.0115362	0.0397	0.479414	0.5043	0.0816	NA	NA	0.00197395	0.6268	5.1e-09
rs8103728	G	C	G	C	0.0228493	-0.0365	0.669595	0.6579	0.0856	NA	NA	0.00208825	0.6698	7.29962e-28
rs921919	A	G	A	G	-0.0371454	-0.0571	0.669251	0.5711	0.0831	NA	NA	0.00212658	0.4921	2.49977e-68
rs9347737	G	A	G	A	-0.0111198	-0.0811	0.428349	0.4509	0.082	NA	NA	0.00200525	0.3222	2.90001e-08
rs9426827	C	T	C	T	0.0170728	-0.0495	0.478096	0.4609	0.0817	NA	NA	0.00195828	0.544999	2.80027e-18
rs9471972	A	G	A	G	0.0268788	-0.0456	0.53516	0.4458	0.0825	NA	NA	0.00196789	0.5801	1.80011e-42
rs9604045	T	G	T	G	0.0154221	0.0682	0.253532	0.1711	0.1112	NA	NA	0.00235515	0.5396	5.79963e-11
rs9608972	C	T	C	T	-0.0174956	0.0927	0.241455	0.203	0.1011	NA	NA	0.00230014	0.3592	2.80027e-14
rs9647335	T	A	T	A	0.0316374	-0.1528	0.191878	0.119	0.1274	NA	NA	0.00249696	0.2305	8.60003e-37
rs976002	G	A	G	A	0.0230909	0.0246	0.24529	0.238	0.096	NA	NA	0.00228117	0.7977	4.40048e-24
rs9817452	T	G	T	G	0.0174889	-0.1221	0.387699	0.3125	0.0879	NA	NA	0.00202187	0.1647	5.19996e-18
rs9977268	T	C	T	C	-0.0182291	-0.079	0.19875	0.1636	0.1102	NA	NA	0.00246656	0.4735	1.50003e-13
rs9987289	G	A	G	A	0.0852351	0.0379	0.908733	0.8572	0.1232	NA	NA	0.00339983	0.758399	1e-138
rs9989419	G	A	G	A	0.114993	0.0812	0.60551	0.6153	0.0839	NA	NA	0.00199407	0.3332	1e-200

## Sheet: Supplementary Table 8
Genetic variants	id.outcome	outcome	exposure	method	nsnp	b	se	pval	lo_ci	up_ci	or	or_lci95	or_uci95
HMGCR	finn-b-C3_LIVER_INTRAHEPATIC_BILE_DUCTS	outcome	Exposure 1	Inverse variance weighted	5	-1.60307	0.582773	0.00594556	-2.74531	-0.460839	0.201277	0.0642284	0.630754
PCSK9	finn-b-C3_LIVER_INTRAHEPATIC_BILE_DUCTS	outcome	Exposure 1	Inverse variance weighted	4	0.388434	0.484689	0.422894	-0.561555	1.33842	1.47467	0.570321	3.81303

## Sheet: Supplementary Table 9
Genetic variants	id.exposure	id.outcome	outcome	exposure	method	nsnp	b	se	pval	lo_ci	up_ci	or	or_lci95	or_uci95
HMGCR	ieu-b-4845	ieu-a-7	CHD	Exposure 1	Inverse variance weighted	5	0.289436	0.0697047	3.29123e-05	0.152815	0.426057	1.33567	1.16511	1.53121
PCSK9	ieu-b-4845	ieu-a-7	CHD	Exposure 1	Inverse variance weighted	3	0.642417	0.100988	1.99999e-10	0.444481	0.840353	1.90107	1.55968	2.31718
Phenotype/variable	First author (year)	Sample size (cases/controls)	Sex	Phenotype ascertainment
Coronary heart disease	Nikpay(2015)	184 305(60 801/123 504)	Mixed	CARDIoGRAMplusC4D

[truncated: 1 more sheets: Supplementary Table 10]
